# Supplementary material for: Maternal Western-Style High Fat Diet Induces Sex-Specific Physiological and Molecular Changes in Two-Week-Old Mouse Offspring
Source: PLoS One. 2013 Nov 5;8(11):e78623. doi: 10.1371/journal.pone.0078623 (PMC3818485; doi:10.1371/journal.pone.0078623)
Supplement: Gene lists S1 — Detailed lists of the differentially regulated genes in both sexes, including the indicated gene functions (based on Gene Ontology Database). (XLSX) [file pone.0078623.s003.xlsx]

## Sheet: males up-regulated
Genes that are up-regulated (p≤0.01) in males
Functional descriptions are obtained from the Gene Ontology (GO) Database. BP = Biological Process, MF = Molecular Function; CC = Cellular Compartment.
gene name	Entrez ID	description	GO-BP descriptions	GO-MF descriptions	GO-CC descriptions
1700025G04Rik	69399	RIKEN cDNA 1700025G04 gene	biological_process	molecular_function	cellular_component
1700123I01Rik	622554	RIKEN cDNA 1700123I01 gene	biological_process	molecular_function	cellular_component
1810058I24Rik	67705	RIKEN cDNA 1810058I24 gene	biological_process	molecular_function	cellular_component
2210010C17Rik	70080	RIKEN cDNA 2210010C17 gene	biological_process	molecular_function	cellular_component
2700023E23Rik	70036	RIKEN cDNA 2700023E23 gene	NA	NA	NA
4833422F24Rik	74614	RIKEN cDNA 4833422F24 gene	biological_process	molecular_function	membrane /// integral to membrane /// cellular_component
4833439L19Rik	97820	RIKEN cDNA 4833439L19 gene	biological_process	molecular_function	cellular_component
4930420K17Rik	652925	RIKEN cDNA 4930420K17 gene	biological_process	molecular_function	cellular_component
4930452B06Rik	74430	RIKEN cDNA 4930452B06 gene	biological_process	molecular_function	cellular_component
4930471M23Rik	74919	RIKEN cDNA 4930471M23 gene	biological_process	molecular_function	membrane /// lysosome /// integral to membrane /// nucleus /// cytoplasm /// lysosomal membrane /// Golgi apparatus /// intracellular membrane-bounded organelle
4931406C07Rik	70984	RIKEN cDNA 4931406C07 gene	metabolic process /// biological_process	molecular_function /// metal ion binding /// hydrolase activity	nucleus
5830433M19Rik	67770	RIKEN cDNA 5830433M19 gene	biological_process	molecular_function	cellular_component
9030625A04Rik	210808	RIKEN cDNA 9030625A04 gene	biological_process	molecular_function	cellular_component
Ablim3	319713	actin binding LIM protein family, member 3	cytoskeleton organization /// positive regulation of transcription from RNA polymerase II promoter	molecular_function /// actin binding /// metal ion binding /// zinc ion binding	cellular_component /// cytoplasm
Acnat2	209186	acyl-coenzyme A amino acid N-acyltransferase 2	lipid metabolic process /// fatty acid metabolic process /// acyl-CoA metabolic process /// biological_process	molecular_function /// palmitoyl-CoA hydrolase activity /// transferase activity /// transferase activity, transferring acyl groups /// thiolester hydrolase activity	peroxisome /// cellular_component
Acot4	171282	acyl-CoA thioesterase 4	very long-chain fatty acid metabolic process /// long-chain fatty acid metabolic process /// succinyl-CoA metabolic process /// lipid metabolic process /// acyl-CoA metabolic process /// saturated monocarboxylic acid metabolic process /// unsaturated monocarboxylic acid metabolic process /// dicarboxylic acid metabolic process /// short-chain fatty acid metabolic process	carboxylesterase activity /// palmitoyl-CoA hydrolase activity /// hydrolase activity /// thiolester hydrolase activity /// acyl-CoA hydrolase activity	peroxisome
Adam23	23792	a disintegrin and metallopeptidase domain 23	cell adhesion /// proteolysis /// integrin-mediated signaling pathway	metalloendopeptidase activity /// metallopeptidase activity /// peptidase activity /// zinc ion binding	plasma membrane /// membrane /// integral to membrane /// extracellular region
Adamts3	330119	a disintegrin-like and metallopeptidase (reprolysin type) with thrombospondin type 1 motif, 3	proteolysis /// protein processing	metallopeptidase activity /// peptidase activity /// metal ion binding /// hydrolase activity	extracellular region /// cellular_component
Afp	11576	alpha fetoprotein	ovulation from ovarian follicle /// metabolic process /// transport /// sexual reproduction /// progesterone metabolic process /// SMAD protein signal transduction	beta-glucuronidase activity /// metal ion binding	extracellular region /// extracellular space /// cytoplasm
Airn	104103	antisense Igf2r RNA	regulation of gene expression by genetic imprinting	molecular_function	cellular_component
Akr1b7	11997	aldo-keto reductase family 1, member B7	oxidation-reduction process /// cellular lipid metabolic process	alditol:NADP+ 1-oxidoreductase activity /// oxidoreductase activity	mitochondrion /// cytoplasm
Aldh2	11669	aldehyde dehydrogenase 2, mitochondrial	metabolic process /// oxidation-reduction process	aldehyde dehydrogenase (NAD) activity /// oxidoreductase activity /// identical protein binding /// oxidoreductase activity, acting on the aldehyde or oxo group of donors, NAD or NADP as acceptor	mitochondrion
Aldh3a2	11671	aldehyde dehydrogenase family 3, subfamily A2	response to reactive oxygen species /// metabolic process /// cellular aldehyde metabolic process /// oxidation-reduction process /// formaldehyde metabolic process	3-chloroallyl aldehyde dehydrogenase activity /// aldehyde dehydrogenase (NAD) activity /// aldehyde dehydrogenase [NAD(P)+] activity /// oxidoreductase activity /// oxidoreductase activity, acting on the aldehyde or oxo group of donors, NAD or NADP as acceptor	membrane /// mitochondrion /// integral to membrane /// cytosol /// endoplasmic reticulum /// nucleus /// mitochondrial inner membrane /// microsome /// extrinsic to endoplasmic reticulum membrane
Amacr	17117	alpha-methylacyl-CoA racemase	metabolic process /// bile acid biosynthetic process /// bile acid metabolic process /// isoprenoid catabolic process	catalytic activity /// alpha-methylacyl-CoA racemase activity /// isomerase activity	mitochondrion /// peroxisome
Amigo2	105827	adhesion molecule with Ig like domain 2	heterophilic cell-cell adhesion /// cell adhesion /// anti-apoptosis /// homophilic cell adhesion /// negative regulation of programmed cell death	molecular_function	plasma membrane /// membrane /// integral to membrane /// nucleus
Anapc10	68999	anaphase promoting complex subunit 10	cell cycle /// mitosis /// regulation of mitotic metaphase/anaphase transition /// anaphase-promoting complex-dependent proteasomal ubiquitin-dependent protein catabolic process /// cell division /// protein K11-linked ubiquitination	molecular_function	anaphase-promoting complex
Ang	11727	angiogenin, ribonuclease, RNase A family, 5	angiogenesis /// response to hypoxia /// positive regulation of endothelial cell proliferation /// diacylglycerol biosynthetic process /// activation of phospholipase C activity /// multicellular organismal development /// central nervous system development /// rRNA transcription /// response to hormone stimulus /// cell migration /// negative regulation of translation /// cell differentiation //…	nucleic acid binding /// RNA binding /// actin binding /// receptor binding /// nuclease activity /// endonuclease activity /// pancreatic ribonuclease activity /// ribonuclease activity /// copper ion binding /// heparin binding /// hydrolase activity /// peptide binding	extracellular region /// basal lamina /// extracellular space /// nucleus /// growth cone /// angiogenin-PRI complex /// neuronal cell body
Ank	11732	progressive ankylosis	transport /// phosphate ion transport /// regulation of bone mineralization /// inorganic diphosphate transport /// ion transmembrane transport /// phosphate ion transmembrane transport	inorganic phosphate transmembrane transporter activity /// phosphate ion transmembrane transporter activity /// inorganic diphosphate transmembrane transporter activity	plasma membrane /// membrane /// integral to membrane /// integral to plasma membrane
Ano1	101772	anoctamin 1, calcium activated chloride channel	transport /// ion transport /// chloride transport /// multicellular organismal development /// ion transmembrane transport /// trachea development	ion channel activity /// intracellular calcium activated chloride channel activity /// chloride channel activity	plasma membrane /// membrane /// integral to membrane /// cytoplasm /// chloride channel complex
Aqp1	11826	aquaporin 1	glomerular filtration /// renal water transport /// cGMP biosynthetic process /// transport /// potassium ion transport /// water transport /// cell volume homeostasis /// positive regulation of saliva secretion /// response to drug /// positive regulation of lamellipodium assembly /// positive regulation of epithelial cell migration /// carbon dioxide transport /// ammonium transport /// glycero…	ephrin receptor binding /// transporter activity /// intracellular cGMP activated cation channel activity /// potassium channel activity /// transmembrane transporter activity /// water transmembrane transporter activity /// potassium ion transmembrane transporter activity /// glycerol transmembrane transporter activity /// water channel activity /// nitric oxide transmembrane transporter activit…	plasma membrane /// integral to membrane of membrane fraction /// membrane /// integral to membrane /// integral to plasma membrane /// cell /// membrane fraction /// nucleus /// cytoplasm /// brush border /// basal plasma membrane /// basolateral plasma membrane /// apical plasma membrane /// symbiont-containing vacuole /// brush border membrane /// nuclear membrane /// dense core granule membra…
Aqp7	11832	aquaporin 7	transport /// water transport /// glycerol transport /// urea transport /// transmembrane transport /// renal water absorption	transporter activity /// water channel activity /// glycerol channel activity /// urea channel activity /// porin activity	plasma membrane /// ribonucleoprotein complex /// membrane /// integral to membrane /// integral to plasma membrane /// cytoplasm /// cell-cell junction /// pore complex /// brush border membrane
Arf6	11845	ADP-ribosylation factor 6	liver development /// vesicle-mediated transport /// apoptotic process /// transport /// small GTPase mediated signal transduction /// nervous system development /// protein transport /// cell differentiation /// positive regulation of actin filament polymerization /// cortical actin cytoskeleton organization /// ruffle organization /// regulation of toll-like receptor 4 signaling pathway /// pro…	nucleotide binding /// GTPase activity /// GTP binding /// thioesterase binding	plasma membrane /// intracellular /// ruffle /// membrane /// cytoplasm /// endosome /// early endosome /// Golgi apparatus /// cell cortex /// filopodium membrane /// cell projection /// recycling endosome
Arhgef15	442801	Rho guanine nucleotide exchange factor (GEF) 15	regulation of Rho protein signal transduction /// positive regulation of GTPase activity /// regulation of catalytic activity /// negative regulation of synapse maturation	protein binding /// guanyl-nucleotide exchange factor activity /// Rho guanyl-nucleotide exchange factor activity /// GTPase activator activity	intracellular /// dendrite /// cell projection
Arhgef19	213649	Rho guanine nucleotide exchange factor (GEF) 19	positive regulation of Rho GTPase activity /// regulation of actin cytoskeleton organization /// regulation of Rho protein signal transduction /// wound healing /// positive regulation of GTPase activity /// regulation of catalytic activity	guanyl-nucleotide exchange factor activity /// Rho guanyl-nucleotide exchange factor activity /// GTPase activator activity /// phospholipid binding	intracellular
Arrb1	109689	arrestin, beta 1	activation of MAPK activity /// negative regulation of protein phosphorylation /// G-protein coupled receptor internalization /// transcription from RNA polymerase II promoter /// signal transduction /// protein ubiquitination /// transcription, DNA-dependent /// regulation of transcription, DNA-dependent /// transport /// endocytosis /// G-protein coupled receptor signaling pathway /// phototran…	protein binding /// GTPase activator activity /// insulin-like growth factor receptor binding /// transcription factor binding /// transcription regulatory region DNA binding /// estrogen receptor binding /// mitogen-activated protein kinase kinase binding /// ubiquitin protein ligase binding /// alpha-1A adrenergic receptor binding /// alpha-1B adrenergic receptor binding /// angiotensin recepto…	plasma membrane /// intracellular /// chromatin /// membrane /// cytosol /// membrane fraction /// nucleus /// cytoplasm /// coated pit /// postsynaptic density /// basolateral plasma membrane /// pseudopodium /// cytoplasmic vesicle /// cell projection /// dendritic spine /// postsynaptic membrane
Arrdc4	66412	arrestin domain containing 4	biological_process	molecular_function	cellular_component
Aspn	66695	asporin	bone mineralization /// negative regulation of transforming growth factor beta receptor signaling pathway /// biomineral tissue development /// transmembrane transport /// negative regulation of tooth mineralization	protein binding /// calcium ion binding /// porin activity	extracellular region /// proteinaceous extracellular matrix /// pore complex
Atp1a1	11928	ATPase, Na+/K+ transporting, alpha 1 polypeptide	metabolic process /// regulation of the force of heart contraction /// regulation of sodium ion transport /// ATP catabolic process /// ATP biosynthetic process /// transport /// ion transport /// cation transport /// potassium ion transport /// sodium ion transport /// regulation of blood pressure /// response to drug /// potassium ion import /// monovalent inorganic cation transport /// negativ…	nucleotide binding /// protein binding /// catalytic activity /// 4-nitrophenylphosphatase activity /// sodium:potassium-exchanging ATPase activity /// metal ion binding /// ATP binding /// ATPase activity, coupled to transmembrane movement of ions, phosphorylative mechanism /// monovalent inorganic cation transmembrane transporter activity /// hydrolase activity /// hydrolase activity, acting on…	plasma membrane /// membrane /// integral to membrane /// membrane fraction /// endosome /// microsome /// sodium:potassium-exchanging ATPase complex /// caveola /// basolateral plasma membrane /// sarcolemma
Atp2b1	67972	ATPase, Ca++ transporting, plasma membrane 1	ion transport /// calcium ion transport /// negative regulation of smooth muscle cell proliferation /// calcium ion transmembrane transport	nucleotide binding /// protein binding /// ATP binding /// hydrolase activity /// PDZ domain binding	membrane /// integral to membrane /// integral to plasma membrane /// apical plasma membrane /// membrane raft /// apical part of cell
Atp6v0e2	76252	ATPase, H+ transporting, lysosomal V0 subunit E2	metabolic process /// cell growth /// transport /// ion transport /// proton transport /// ATP hydrolysis coupled proton transport	hydrogen ion transmembrane transporter activity /// hydrolase activity	membrane /// integral to membrane /// proton-transporting V-type ATPase, V0 domain
Auts2	319974	autism susceptibility candidate 2	biological_process	molecular_function	cellular_component
Azin1	54375	antizyme inhibitor 1	polyamine metabolic process /// polyamine biosynthetic process	catalytic activity /// ornithine decarboxylase inhibitor activity /// ornithine decarboxylase activator activity	NA
B3galt1	26877	UDP-Gal:betaGlcNAc beta 1,3-galactosyltransferase, polypeptide 1	metabolic process /// protein glycosylation /// oligosaccharide biosynthetic process	galactosyltransferase activity /// UDP-galactose:beta-N-acetylglucosamine beta-1,3-galactosyltransferase activity /// transferase activity /// transferase activity, transferring glycosyl groups	Golgi membrane /// membrane /// integral to membrane /// Golgi apparatus
B3gnt3	72297	UDP-GlcNAc:betaGal beta-1,3-N-acetylglucosaminyltransferase 3	protein glycosylation /// biological_process	molecular_function /// galactosyltransferase activity /// transferase activity /// transferase activity, transferring glycosyl groups	membrane /// integral to membrane /// cellular_component /// Golgi apparatus
BC089597	216454	cDNA sequence BC089597	oxidation-reduction process /// biological_process	molecular_function /// oxidoreductase activity	cellular_component
Blvrb	233016	biliverdin reductase B (flavin reductase (NADPH))	oxidation-reduction process /// heme catabolic process	nucleotide binding /// biliverdin reductase activity /// oxidoreductase activity /// riboflavin reductase (NADPH) activity	cytosol /// cytoplasm
Bmp10	12154	bone morphogenetic protein 10	growth /// Notch signaling pathway /// multicellular organismal development /// heart development /// adult heart development /// negative regulation of endothelial cell migration /// positive regulation of cardiac muscle hypertrophy /// negative regulation of cardiac muscle hypertrophy /// positive regulation of pathway-restricted SMAD protein phosphorylation /// positive regulation of transcrip…	cytokine activity /// growth factor activity /// receptor serine/threonine kinase binding	extracellular region /// extracellular space /// cell surface /// Z disc
Bmyc	107771	brain expressed myelocytomatosis oncogene	regulation of transcription, DNA-dependent	protein binding /// sequence-specific DNA binding transcription factor activity	nucleus /// spindle
C1qtnf6	72709	C1q and tumor necrosis factor related protein 6	protein oligomerization /// protein heterotrimerization	identical protein binding	extracellular region /// collagen /// extracellular space
C230096C10Rik	230866	RIKEN cDNA C230096C10 gene	biological_process	molecular_function	membrane /// integral to membrane /// cellular_component
Cacna1c	12288	calcium channel, voltage-dependent, L type, alpha 1C subunit	transport /// ion transport /// calcium ion transport /// cellular calcium ion homeostasis /// smooth muscle contraction /// elevation of cytosolic calcium ion concentration /// synaptic transmission /// adult walking behavior /// regulation of blood pressure /// visual learning /// calcium ion-dependent exocytosis /// regulation of vasoconstriction /// insulin secretion /// growth hormone secret…	protein binding /// ion channel activity /// voltage-gated ion channel activity /// voltage-gated calcium channel activity /// calcium channel activity /// calmodulin binding /// protein domain specific binding /// protein phosphatase 2A binding	plasma membrane /// caveolar macromolecular signaling complex /// membrane /// integral to membrane /// cell /// membrane fraction /// nucleus /// cytoplasm /// voltage-gated calcium channel complex /// postsynaptic density /// Z disc /// T-tubule /// dendrite /// sarcolemma /// presynaptic membrane /// neuronal cell body /// dendritic shaft
Capn3	12335	calpain 3	metabolic process /// autolysis /// protein complex assembly /// proteolysis /// response to muscle activity /// positive regulation of transcription, DNA-dependent /// myofibril assembly /// negative regulation of protein sumoylation /// negative regulation of apoptotic process /// regulation of I-kappaB kinase/NF-kappaB cascade /// sarcomere organization /// regulation of catalytic activity ///…	protein binding /// cysteine-type endopeptidase activity /// calcium ion binding /// catalytic activity /// calcium-dependent cysteine-type endopeptidase activity /// cysteine-type peptidase activity /// peptidase activity /// receptor binding /// structural constituent of muscle /// hydrolase activity /// enzyme binding /// sodium ion binding /// titin binding /// protein complex scaffold /// li…	plasma membrane /// intracellular /// cytosol /// nucleus /// cytoplasm /// myofibril /// Z disc /// T-tubule /// protein complex
Casp8	12370	caspase 8	angiogenesis /// metabolic process /// neural tube formation /// apoptotic process /// proteolysis /// proteolysis involved in cellular protein catabolic process /// heart development /// induction of apoptosis by extracellular signals /// regulation of apoptotic process /// macrophage differentiation /// response to tumor necrosis factor /// response to ethanol /// protein heterooligomerization …	protein binding /// cysteine-type endopeptidase activity /// cysteine-type peptidase activity /// peptidase activity /// tumor necrosis factor receptor binding /// identical protein binding /// hydrolase activity	mitochondrion /// cytosol /// nucleus /// cytoplasm /// centrosome /// Noc1p-Noc2p complex /// death-inducing signaling complex /// CD95 death-inducing signaling complex /// neuron projection /// protein complex /// cell body /// membrane raft
Ccdc8	434130	coiled-coil domain containing 8	negative regulation of phosphatase activity	molecular_function	plasma membrane
Ccnd2	12444	cyclin D2	regulation of cyclin-dependent protein kinase activity /// G1/S transition of mitotic cell cycle /// positive regulation of protein phosphorylation /// regulation of cell cycle /// cell cycle /// positive regulation of cell proliferation /// positive regulation of cyclin-dependent protein kinase activity /// positive regulation of epithelial cell proliferation /// cell division	protein binding /// protein kinase binding	cyclin-dependent protein kinase holoenzyme complex /// chromatin /// membrane /// cytosol /// nucleus /// cytoplasm /// nucleolus /// nuclear membrane
Ccne1	12447	cyclin E1	regulation of cyclin-dependent protein kinase activity /// regulation of cell cycle /// Wnt receptor signaling pathway /// DNA-dependent DNA replication initiation /// protein phosphorylation /// cell cycle /// positive regulation of cell differentiation /// cell division	protein binding /// kinase activity /// cyclin-dependent protein kinase regulator activity /// protein kinase binding /// protein complex binding	cyclin-dependent protein kinase holoenzyme complex /// nucleus /// cytoplasm /// centrosome
Cd163	93671	CD163 antigen	acute-phase response /// receptor-mediated endocytosis /// inflammatory response	scavenger receptor activity	plasma membrane /// membrane /// integral to membrane /// extracellular region
Cd200r1	57781	CD200 receptor 1	NA	protein binding /// receptor activity	plasma membrane /// membrane /// integral to membrane /// external side of plasma membrane
Cd209g	70192	CD209g antigen	biological_process	sugar binding	cellular_component
Cd300lg	52685	CD300 antigen like family member G	NA	receptor activity	plasma membrane /// membrane /// integral to membrane /// endosome
Cd55	13136	CD55 antigen	complement activation, classical pathway /// elevation of cytosolic calcium ion concentration /// negative regulation of catalytic activity /// innate immune response /// negative regulation of complement activation	enzyme inhibitor activity	plasma membrane /// membrane /// external side of plasma membrane /// cell surface /// anchored to membrane /// apical plasma membrane /// membrane raft
Cd59a	12509	CD59a antigen	negative regulation of activation of membrane attack complex /// negative regulation of angiogenesis /// negative regulation of vascular endothelial growth factor receptor signaling pathway /// negative regulation of complement activation /// negative regulation of fibroblast growth factor production	NA	plasma membrane /// membrane /// external side of plasma membrane /// anchored to membrane
Cd7	12516	CD7 antigen	homeostasis of number of cells within a tissue	receptor activity	membrane /// integral to membrane
Cd9	12527	CD9 antigen	cell adhesion /// cellular component movement /// single fertilization /// fusion of sperm to egg plasma membrane /// negative regulation of cell proliferation /// paranodal junction assembly	protein binding /// integrin binding	plasma membrane /// membrane /// integral to membrane /// external side of plasma membrane /// cell surface /// apical plasma membrane
Cdc34	216150	cell division cycle 34 homolog (S. cerevisiae)	protein polyubiquitination /// protein ubiquitination /// cell cycle /// proteasomal ubiquitin-dependent protein catabolic process /// negative regulation of cAMP-mediated signaling /// protein K48-linked ubiquitination	nucleotide binding /// ubiquitin-protein ligase activity /// ATP binding /// ligase activity /// acid-amino acid ligase activity	nucleus /// cytoplasm
Cdc6	23834	cell division cycle 6 homolog (S. cerevisiae)	DNA replication /// cell cycle /// mitosis /// cell division /// positive regulation of chromosome segregation /// positive regulation of cell cycle cytokinesis /// regulation of mitotic anaphase	nucleotide binding /// chromatin binding /// nucleoside-triphosphatase activity /// ATP binding /// kinase binding	spindle pole /// nucleus /// cytoplasm /// spindle /// spindle midzone
Cdh13	12554	cadherin 13	regulation of cell growth /// positive regulation of endothelial cell proliferation /// positive regulation of cell-matrix adhesion /// sprouting angiogenesis /// cell adhesion /// homophilic cell adhesion /// negative regulation of cell adhesion /// Rho protein signal transduction /// calcium-dependent cell-cell adhesion /// negative regulation of cell proliferation /// Rac protein signal transd…	protein binding /// calcium ion binding /// lipoprotein particle binding /// low-density lipoprotein particle binding /// protein homodimerization activity /// cadherin binding /// adiponectin binding	plasma membrane /// membrane /// extracellular space /// cytoplasm /// caveola /// external side of plasma membrane /// anchored to membrane /// neuron projection /// perinuclear region of cytoplasm
Cdkn1c	12577	cyclin-dependent kinase inhibitor 1C (P57)	negative regulation of transcription from RNA polymerase II promoter /// cell cycle /// cell cycle arrest /// phosphorylation /// positive regulation of transcription, DNA-dependent /// negative regulation of transcription, DNA-dependent /// positive regulation of transforming growth factor beta receptor signaling pathway /// negative regulation of kinase activity /// negative regulation of phosp…	protein binding /// protein kinase inhibitor activity /// cyclin-dependent protein kinase inhibitor activity /// kinase activity	nucleus /// cytoplasm
Ces2e	234673	carboxylesterase 2E	metabolic process	carboxylesterase activity /// hydrolase activity	cellular_component
Cib2	56506	calcium and integrin binding family member 2	integrin-mediated signaling pathway	calcium ion binding	NA
Cldn25	224250	claudin 25	biological_process	molecular_function	membrane /// integral to membrane /// cellular_component
Clec4g	75863	C-type lectin domain family 4, member g	biological_process	binding /// sugar binding	membrane /// integral to membrane /// cellular_component
Cmah	12763	cytidine monophospho-N-acetylneuraminic acid hydroxylase	oxidation-reduction process /// electron transport chain /// transport /// CMP-N-acetylneuraminate metabolic process	metal ion binding /// oxidoreductase activity /// CMP-N-acetylneuraminate monooxygenase activity /// iron-sulfur cluster binding /// 2 iron, 2 sulfur cluster binding	endoplasmic reticulum /// cytoplasm
Cnst	226744	consortin, connexin sorting protein	negative regulation of phosphatase activity /// positive regulation of Golgi to plasma membrane protein transport	protein binding /// phosphatase binding /// connexin binding	plasma membrane /// membrane /// integral to membrane /// Golgi apparatus /// trans-Golgi network /// transport vesicle /// cytoplasmic vesicle /// protein complex
Col24a1	71355	collagen, type XXIV, alpha 1	biological_process	molecular_function /// extracellular matrix structural constituent	extracellular region /// collagen /// cellular_component /// proteinaceous extracellular matrix
Cox18	231430	COX18 cytochrome c oxidase assembly homolog (S. cerevisiae)	respiratory chain complex IV assembly /// protein transport /// protein insertion into mitochondrial membrane	protein transporter activity	mitochondrion /// integral to membrane /// integral to mitochondrial inner membrane
Csnk1g3	70425	casein kinase 1, gamma 3	Wnt receptor signaling pathway /// protein phosphorylation /// phosphorylation /// protein autophosphorylation	nucleotide binding /// magnesium ion binding /// glycoprotein binding /// protein kinase activity /// protein serine/threonine kinase activity /// ATP binding /// kinase activity /// transferase activity /// transferase activity, transferring phosphorus-containing groups /// peptide binding /// phosphoprotein binding	soluble fraction /// cytoplasm
Ctsk	13038	cathepsin K	proteolysis /// bone resorption	cysteine-type endopeptidase activity /// cysteine-type peptidase activity /// peptidase activity /// hydrolase activity	lysosome /// extracellular space /// cytoplasm
Cxcr7	12778	chemokine (C-X-C motif) receptor 7	cell adhesion /// signal transduction /// G-protein coupled receptor signaling pathway /// multicellular organismal development /// negative regulation of apoptotic process /// chemokine-mediated signaling pathway	signal transducer activity /// receptor activity /// G-protein coupled receptor activity /// C-X-C chemokine receptor activity	plasma membrane /// membrane /// integral to membrane /// cytoplasm /// endosome
Cyp26b1	232174	cytochrome P450, family 26, subfamily b, polypeptide 1	cell fate determination /// oxidation-reduction process /// male meiosis /// spermatogenesis /// proximal/distal pattern formation /// positive regulation of gene expression /// embryonic limb morphogenesis /// retinoic acid catabolic process /// retinoic acid metabolic process /// tongue morphogenesis /// retinoic acid receptor signaling pathway /// positive regulation of tongue muscle cell diff…	retinoic acid binding /// metal ion binding /// retinoic acid 4-hydroxylase activity	microsome
Cyp2b13	13089	cytochrome P450, family 2, subfamily b, polypeptide 13	oxidation-reduction process	monooxygenase activity /// metal ion binding /// oxidoreductase activity	microsome
Cyp2c37	13096	cytochrome P450, family 2. subfamily c, polypeptide 37	oxidation-reduction process	electron carrier activity /// monooxygenase activity /// metal ion binding /// iron ion binding /// oxidoreductase activity /// oxidoreductase activity, acting on paired donors, with incorporation or reduction of molecular oxygen /// heme binding /// aromatase activity	membrane /// endoplasmic reticulum
Cyp2c50	107141	cytochrome P450, family 2, subfamily c, polypeptide 50	oxidation-reduction process /// steroid metabolic process /// monoterpenoid metabolic process /// drug metabolic process /// exogenous drug catabolic process /// heterocycle metabolic process	electron carrier activity /// monooxygenase activity /// metal ion binding /// iron ion binding /// oxidoreductase activity /// steroid hydroxylase activity /// oxidoreductase activity, acting on paired donors, with incorporation or reduction of molecular oxygen /// enzyme binding /// heme binding /// aromatase activity	membrane /// endoplasmic reticulum /// microsome
Cyp2c54	404195	cytochrome P450, family 2, subfamily c, polypeptide 54	oxidation-reduction process	electron carrier activity /// monooxygenase activity /// metal ion binding /// iron ion binding /// oxidoreductase activity /// oxidoreductase activity, acting on paired donors, with incorporation or reduction of molecular oxygen /// heme binding /// aromatase activity	membrane /// endoplasmic reticulum
Cyp2d13	68444	cytochrome P450, family 2, subfamily d, polypeptide 13	biological_process	molecular_function	cellular_component
Cyp2d9	13105	cytochrome P450, family 2, subfamily d, polypeptide 9	oxidation-reduction process	electron carrier activity /// monooxygenase activity /// metal ion binding /// iron ion binding /// oxidoreductase activity /// oxidoreductase activity, acting on paired donors, with incorporation or reduction of molecular oxygen /// oxidoreductase activity, acting on paired donors, with incorporation or reduction of molecular oxygen, reduced flavin or flavoprotein as one donor, and incorporation…	membrane /// endoplasmic reticulum /// microsome
Cyp39a1	56050	cytochrome P450, family 39, subfamily a, polypeptide 1	oxidation-reduction process /// lipid metabolic process /// bile acid biosynthetic process /// cholesterol catabolic process /// digestion /// steroid metabolic process /// bile acid catabolic process	electron carrier activity /// monooxygenase activity /// metal ion binding /// iron ion binding /// oxidoreductase activity /// steroid 7-alpha-hydroxylase activity /// oxysterol 7-alpha-hydroxylase activity /// oxidoreductase activity, acting on paired donors, with incorporation or reduction of molecular oxygen /// heme binding /// 24-hydroxycholesterol 7alpha-hydroxylase activity	membrane /// endoplasmic reticulum /// microsome
Cyp3a16	13114	cytochrome P450, family 3, subfamily a, polypeptide 16	oxidation-reduction process	electron carrier activity /// monooxygenase activity /// metal ion binding /// iron ion binding /// oxidoreductase activity /// oxidoreductase activity, acting on paired donors, with incorporation or reduction of molecular oxygen /// oxidoreductase activity, acting on paired donors, with incorporation or reduction of molecular oxygen, reduced flavin or flavoprotein as one donor, and incorporation…	membrane /// endoplasmic reticulum
Cyp4a14	13119	cytochrome P450, family 4, subfamily a, polypeptide 14	oxidation-reduction process /// arachidonic acid metabolic process /// linoleic acid metabolic process /// icosanoid biosynthetic process /// lauric acid metabolic process	electron carrier activity /// monooxygenase activity /// metal ion binding /// iron ion binding /// oxidoreductase activity /// arachidonic acid monooxygenase activity /// oxidoreductase activity, acting on paired donors, with incorporation or reduction of molecular oxygen /// alkane 1-monooxygenase activity /// heme binding /// arachidonic acid omega-hydroxylase activity	membrane /// endoplasmic reticulum /// microsome
Cyyr1	224405	cysteine and tyrosine-rich protein 1	biological_process	molecular_function	membrane /// integral to membrane /// cellular_component
Dab2	13132	disabled homolog 2 (Drosophila)	cell morphogenesis involved in differentiation /// in utero embryonic development /// positive regulation of protein phosphorylation /// receptor-mediated endocytosis /// pinocytosis /// excretion /// positive regulation of transcription, DNA-dependent /// negative regulation of transcription, DNA-dependent /// negative regulation of cell growth /// negative regulation of protein binding /// posi…	protein binding /// protein C-terminus binding	plasma membrane /// membrane /// nucleus /// cytoplasm /// coated pit /// apical plasma membrane /// cytoplasmic vesicle
Dak	225913	dihydroxyacetone kinase 2 homolog (yeast)	metabolic process /// glycerol metabolic process /// phosphorylation	nucleotide binding /// catalytic activity /// glycerone kinase activity /// metal ion binding /// ATP binding /// kinase activity /// transferase activity /// lyase activity /// FAD-AMP lyase (cyclizing) activity	cellular_component
Dkk3	50781	dickkopf homolog 3 (Xenopus laevis)	Wnt receptor signaling pathway /// multicellular organismal development /// negative regulation of transcription, DNA-dependent /// negative regulation of Wnt receptor signaling pathway /// negative regulation of aldosterone biosynthetic process /// negative regulation of canonical Wnt receptor signaling pathway /// negative regulation of cortisol biosynthetic process	NA	extracellular region /// extracellular space
Dmxl2	235380	Dmx-like 2	NA	Rab GTPase binding	membrane /// synaptic vesicle /// cell junction /// cytoplasmic vesicle /// synapse
Dnase1l3	13421	deoxyribonuclease 1-like 3	apoptotic process /// DNA catabolic process /// DNA fragmentation involved in apoptotic nuclear change /// nucleic acid phosphodiester bond hydrolysis	DNA binding /// nuclease activity /// endonuclease activity /// endodeoxyribonuclease activity /// deoxyribonuclease activity /// hydrolase activity /// endodeoxyribonuclease activity, producing 5'-phosphomonoesters	nucleus
E130309F12Rik	272031	RIKEN cDNA E130309F12 gene	metabolic process /// nervous system development	catalytic activity	membrane /// integral to membrane /// cellular_component
Ednrb	13618	endothelin receptor type B	negative regulation of transcription from RNA polymerase II promoter /// neural crest cell migration /// positive regulation of protein phosphorylation /// positive regulation of renal sodium excretion /// positive regulation of urine volume /// signal transduction /// regulation of pH /// G-protein coupled receptor signaling pathway /// activation of phospholipase C activity by G-protein coupled…	protein binding /// signal transducer activity /// receptor activity /// G-protein coupled receptor activity /// endothelin receptor activity /// peptide hormone binding /// type 1 angiotensin receptor binding	plasma membrane /// membrane /// integral to membrane /// membrane fraction /// nuclear membrane /// membrane raft
Emilin1	100952	elastin microfibril interfacer 1	cell adhesion /// positive regulation of cell-substrate adhesion /// extracellular matrix organization	protein binding /// extracellular matrix constituent conferring elasticity /// identical protein binding	extracellular region /// collagen /// proteinaceous extracellular matrix
Enpp2	18606	ectonucleotide pyrophosphatase/phosphodiesterase 2	metabolic process /// receptor-mediated endocytosis /// chemotaxis /// immune response /// lipid catabolic process /// regulation of cell migration /// phosphatidylcholine catabolic process /// nucleic acid phosphodiester bond hydrolysis	calcium ion binding /// nucleic acid binding /// catalytic activity /// phosphodiesterase I activity /// nucleotide diphosphatase activity /// lysophospholipase activity /// scavenger receptor activity /// metal ion binding /// zinc ion binding /// hydrolase activity /// polysaccharide binding /// alkylglycerophosphoethanolamine phosphodiesterase activity	extracellular region /// integral to plasma membrane /// extracellular space
Enpp4	224794	ectonucleotide pyrophosphatase/phosphodiesterase 4	metabolic process	catalytic activity /// hydrolase activity	membrane /// integral to membrane /// cellular_component
Entpd1	12495	ectonucleoside triphosphate diphosphohydrolase 1	metabolic process /// ATP catabolic process /// G-protein coupled receptor signaling pathway /// purine ribonucleoside diphosphate catabolic process /// platelet activation	nucleotide binding /// nucleoside-diphosphatase activity /// nucleoside-triphosphatase activity /// ATP binding /// hydrolase activity	membrane /// integral to membrane /// basal lamina
Erbb2	13866	v-erb-b2 erythroblastic leukemia viral oncogene homolog 2, neuro/glioblastoma derived oncogene homolog (avian)	positive regulation of protein phosphorylation /// signal transduction /// transmembrane receptor protein tyrosine kinase signaling pathway /// transcription, DNA-dependent /// regulation of transcription, DNA-dependent /// protein phosphorylation /// cell surface receptor signaling pathway /// nervous system development /// peripheral nervous system development /// heart development /// neuromus…	nucleotide binding /// protein binding /// RNA polymerase I core binding /// glycoprotein binding /// protein kinase activity /// protein tyrosine kinase activity /// transmembrane receptor protein tyrosine kinase activity /// receptor signaling protein tyrosine kinase activity /// receptor activity /// transmembrane signaling receptor activity /// ATP binding /// protein C-terminus binding /// i…	plasma membrane /// membrane /// integral to membrane /// nucleus /// cytoplasm /// microvillus /// basal plasma membrane /// endosome membrane /// basolateral plasma membrane /// apical plasma membrane /// lateral loop /// receptor complex /// membrane raft /// postsynaptic membrane /// perinuclear region of cytoplasm
Esrrg	26381	estrogen-related receptor gamma	transcription, DNA-dependent /// regulation of transcription, DNA-dependent /// regulation of transcription from RNA polymerase II promoter /// multicellular organismal development /// positive regulation of transcription, DNA-dependent /// steroid hormone mediated signaling pathway /// retinoic acid receptor signaling pathway	protein binding /// DNA binding /// sequence-specific DNA binding transcription factor activity /// ligand-activated sequence-specific DNA binding RNA polymerase II transcription factor activity /// steroid hormone receptor activity /// retinoic acid receptor activity /// receptor activity /// steroid binding /// metal ion binding /// calmodulin binding /// zinc ion binding /// sequence-specific …	nucleus
Ets1	23871	E26 avian leukemia oncogene 1, 5' domain	transcription from RNA polymerase II promoter /// transcription, DNA-dependent /// regulation of transcription, DNA-dependent /// regulation of transcription from RNA polymerase II promoter /// induction of apoptosis /// positive regulation of cell proliferation /// regulation of extracellular matrix disassembly /// positive regulation of transcription, DNA-dependent /// response to antibiotic //…	protein binding /// DNA binding /// sequence-specific DNA binding transcription factor activity /// sequence-specific DNA binding	nucleus /// transcription factor complex
Fam118b	109229	family with sequence similarity 118, member B	biological_process	molecular_function	cellular_component
Fam131a	78408	family with sequence similarity 131, member A	biological_process	molecular_function	extracellular region /// cellular_component
Fam55b	78252	family with sequence similarity 55, member B	biological_process	molecular_function	membrane /// integral to membrane /// cellular_component
Fam71e1	75538	family with sequence similarity 71, member E1	biological_process	molecular_function	cellular_component
Fbln2	14115	fibulin 2	positive regulation of cell-substrate adhesion	extracellular matrix binding	NA
Fgf1	14164	fibroblast growth factor 1	angiogenesis /// organ induction /// positive regulation of protein phosphorylation /// multicellular organismal development /// positive regulation of cell proliferation /// fibroblast growth factor receptor signaling pathway /// positive regulation of intracellular protein kinase cascade /// positive regulation of transcription, DNA-dependent /// cell differentiation /// lung development /// po…	protein binding /// fibroblast growth factor receptor binding /// growth factor activity /// heparin binding /// S100 alpha binding	extracellular region /// cytosol /// proteinaceous extracellular matrix /// extracellular space /// nucleus /// cytoplasm /// nucleolus
Fndc3b	72007	fibronectin type III domain containing 3B	positive regulation of fat cell differentiation	molecular_function	membrane /// integral to membrane /// endoplasmic reticulum
Fut11	73068	fucosyltransferase 11	protein glycosylation	molecular_function /// fucosyltransferase activity /// transferase activity /// transferase activity, transferring glycosyl groups /// alpha-(1->3)-fucosyltransferase activity	Golgi membrane /// membrane /// integral to membrane /// cellular_component /// Golgi apparatus
Garnl3	99326	GTPase activating RANGAP domain-like 3	biological_process /// positive regulation of GTPase activity /// regulation of catalytic activity /// regulation of small GTPase mediated signal transduction	molecular_function /// small GTPase regulator activity /// GTPase activator activity	intracellular /// cellular_component
Gatc	384281	glutamyl-tRNA(Gln) amidotransferase, subunit C homolog (bacterial)	translation /// regulation of translational fidelity /// mitochondrial translation /// glutaminyl-tRNAGln biosynthesis via transamidation	nucleotide binding /// ATP binding /// ligase activity /// glutaminyl-tRNA synthase (glutamine-hydrolyzing) activity	mitochondrion /// glutamyl-tRNA(Gln) amidotransferase complex
Gdf10	14560	growth differentiation factor 10	growth /// positive regulation of osteoblast differentiation	cytokine activity /// growth factor activity	extracellular region /// extracellular space
Gdf2	12165	growth differentiation factor 2	patterning of blood vessels /// vasculogenesis /// osteoblast differentiation /// negative regulation of endothelial cell proliferation /// positive regulation of endothelial cell proliferation /// glucose metabolic process /// cellular iron ion homeostasis /// growth /// negative regulation of endothelial cell migration /// positive regulation of pathway-restricted SMAD protein phosphorylation /…	protein binding /// cytokine activity /// growth factor activity	extracellular region /// extracellular space
Gfra1	14585	glial cell line derived neurotrophic factor family receptor alpha 1	transmembrane receptor protein tyrosine kinase signaling pathway /// anatomical structure morphogenesis /// nervous system development	receptor activity /// integrin binding	plasma membrane /// membrane /// anchored to membrane /// extrinsic to membrane
Gimap4	107526	GTPase, IMAP family member 4	NA	nucleotide binding /// GTP binding	nucleus
Glod5	69824	glyoxalase domain containing 5	biological_process	molecular_function	cellular_component
Glrx	93692	glutaredoxin	cell redox homeostasis /// electron transport chain /// transport	electron carrier activity /// protein-disulfide reductase (glutathione) activity /// protein disulfide oxidoreductase activity /// protein N-terminus binding	mitochondrion /// nucleus /// cytoplasm
Glul	14645	glutamate-ammonia ligase (glutamine synthetase)	glutamate metabolic process /// glutamine biosynthetic process /// nitrogen compound metabolic process /// cell proliferation /// response to glucose stimulus /// ammonia assimilation cycle /// positive regulation of insulin secretion /// protein homooligomerization /// positive regulation of epithelial cell proliferation /// positive regulation of synaptic transmission, glutamatergic	nucleotide binding /// protein binding /// magnesium ion binding /// catalytic activity /// glutamate decarboxylase activity /// glutamate-ammonia ligase activity /// ATP binding /// glutamate binding /// identical protein binding /// lyase activity /// ligase activity /// manganese ion binding /// dynein light chain binding	intracellular /// mitochondrion /// soluble fraction /// cytoplasm /// rough endoplasmic reticulum /// microsome /// Golgi apparatus /// synaptosome /// cell projection /// perikaryon /// protein complex /// axon terminus
Glyat	107146	glycine-N-acyltransferase	metabolic process /// biological_process	transferase activity /// transferase activity, transferring acyl groups /// glycine N-acyltransferase activity	mitochondrion
Gm4980	100503386	predicted gene 4980	biological_process	molecular_function	cellular_component
Gm6194	620966	transmembrane protein 189 pseudogene	NA	NA	NA
Gm9982	791357	predicted gene 9982	biological_process	molecular_function	cellular_component
Gosr2	56494	golgi SNAP receptor complex member 2	vesicle-mediated transport /// transport /// protein transport	receptor activity	Golgi membrane /// membrane /// integral to membrane /// endoplasmic reticulum membrane /// Golgi apparatus
Gpc3	14734	glypican 3	branching involved in ureteric bud morphogenesis /// kidney development /// organ morphogenesis /// negative regulation of cell proliferation /// anterior/posterior axis specification /// body morphogenesis /// negative regulation of peptidase activity /// positive regulation of glucose import /// bone mineralization /// osteoclast differentiation /// lung development /// positive regulation of B…	protein binding /// peptidase inhibitor activity /// peptidyl-dipeptidase inhibitor activity /// heparan sulfate proteoglycan binding	plasma membrane /// membrane /// lysosome /// extracellular region /// anchored to plasma membrane /// integral to plasma membrane /// proteinaceous extracellular matrix /// anchored to membrane
Gpd2	14571	glycerol phosphate dehydrogenase 2, mitochondrial	glycerol-3-phosphate metabolic process /// gluconeogenesis /// oxidation-reduction process /// NADH metabolic process	calcium ion binding /// glycerol-3-phosphate dehydrogenase [NAD+] activity /// glycerol-3-phosphate dehydrogenase activity /// oxidoreductase activity /// sn-glycerol-3-phosphate:ubiquinone oxidoreductase activity /// sn-glycerol-3-phosphate:ubiquinone-8 oxidoreductase activity	membrane /// mitochondrion /// mitochondrial inner membrane /// glycerol-3-phosphate dehydrogenase complex
Grb14	50915	growth factor receptor bound protein 14	signal transduction /// insulin receptor signaling pathway /// positive regulation of signal transduction /// negative regulation of insulin receptor signaling pathway	receptor activity /// SH3/SH2 adaptor activity /// phospholipid binding /// phosphoprotein binding	plasma membrane /// membrane /// cytoplasm /// endosome /// microsome /// Golgi apparatus
Grip1	74053	glutamate receptor interacting protein 1	protein localization /// nervous system development /// protein transport	protein binding /// protein C-terminus binding	plasma membrane /// membrane /// endoplasmic reticulum /// cell junction /// cytoplasmic vesicle /// neuronal cell body /// membrane raft /// synapse /// postsynaptic membrane
Grtp1	66790	GH regulated TBC protein 1	regulation of Rab GTPase activity /// positive regulation of Rab GTPase activity /// positive regulation of GTPase activity	GTPase activator activity /// Rab GTPase activator activity	intracellular
Gulo	268756	gulonolactone (L-) oxidase	oxidation-reduction process /// biosynthetic process /// L-ascorbic acid biosynthetic process	catalytic activity /// D-arabinono-1,4-lactone oxidase activity /// oxidoreductase activity /// UDP-N-acetylmuramate dehydrogenase activity /// oxidoreductase activity, acting on CH-OH group of donors /// oxidoreductase activity, acting on the CH-OH group of donors, oxygen as acceptor /// L-gulonolactone oxidase activity /// flavin adenine dinucleotide binding	membrane /// integral to membrane /// endoplasmic reticulum
Gzmb	14939	granzyme B	T cell mediated cytotoxicity /// apoptotic process /// proteolysis /// induction of apoptosis /// cleavage of lamin /// cytolysis /// induction of apoptosis by granzyme	protein binding /// serine-type endopeptidase activity /// catalytic activity /// serine-type peptidase activity /// peptidase activity /// hydrolase activity	cytoplasm /// intracellular membrane-bounded organelle
Hcst	23900	hematopoietic cell signal transducer	NA	protein binding	membrane /// integral to membrane
Heatr7b1	100040766	HEAT repeat containing 7B1	biological_process	binding	cellular_component
Hhip	15245	Hedgehog-interacting protein	metabolic process /// signal transduction /// smoothened signaling pathway /// organ morphogenesis /// neuroblast proliferation /// dorsal/ventral pattern formation /// negative regulation of signal transduction /// negative regulation of angiogenesis /// regulation of fibroblast growth factor receptor signaling pathway /// negative regulation of smoothened signaling pathway /// skeletal system m…	protein binding /// catalytic activity /// metal ion binding /// zinc ion binding /// hedgehog family protein binding	plasma membrane /// membrane /// extracellular region /// integral to plasma membrane /// cell surface
Hiat1	15247	hippocampus abundant gene transcript 1	transport /// carbohydrate transport /// transmembrane transport	transporter activity	plasma membrane /// membrane /// integral to membrane
Hipk2	15258	homeodomain interacting protein kinase 2	negative regulation of transcription from RNA polymerase II promoter /// apoptotic process /// transcription, DNA-dependent /// regulation of transcription, DNA-dependent /// protein phosphorylation /// response to DNA damage stimulus /// DNA damage response, signal transduction by p53 class mediator resulting in transcription of p21 class mediator /// transforming growth factor beta receptor sig…	nucleotide binding /// protein binding /// RNA polymerase II activating transcription factor binding /// RNA polymerase II transcription coactivator activity /// transcription corepressor activity /// protein kinase activity /// protein serine/threonine kinase activity /// ATP binding /// kinase activity /// transferase activity /// transferase activity, transferring phosphorus-containing groups …	intracellular /// nucleus /// cytoplasm /// centrosome /// nuclear body /// PML body /// nuclear membrane
Hmgcs2	15360	3-hydroxy-3-methylglutaryl-Coenzyme A synthase 2	metabolic process /// steroid biosynthetic process /// cholesterol biosynthetic process /// isoprenoid biosynthetic process /// lipid biosynthetic process /// sterol biosynthetic process	catalytic activity /// hydroxymethylglutaryl-CoA synthase activity /// transferase activity	mitochondrion /// mitochondrial inner membrane /// mitochondrial matrix
Hsd11b1	15483	hydroxysteroid 11-beta dehydrogenase 1	metabolic process /// oxidation-reduction process /// lipid metabolic process /// glucocorticoid biosynthetic process /// glucocorticoid catabolic process /// steroid metabolic process /// lung development /// regulation of pentose-phosphate shunt	nucleotide binding /// 11-beta-hydroxysteroid dehydrogenase [NAD(P)] activity /// steroid binding /// oxidoreductase activity /// 11-beta-hydroxysteroid dehydrogenase (NADP+) activity /// NADP binding	membrane /// integral to membrane /// endoplasmic reticulum /// cytoplasm /// rough endoplasmic reticulum /// microsome /// nuclear membrane /// apical part of cell
Hsd3b1	15492	hydroxy-delta-5-steroid dehydrogenase, 3 beta- and steroid delta-isomerase 1	metabolic process /// oxidation-reduction process /// steroid biosynthetic process	nucleotide binding /// catalytic activity /// 3-beta-hydroxy-delta5-steroid dehydrogenase activity /// steroid delta-isomerase activity /// oxidoreductase activity /// oxidoreductase activity, acting on the CH-OH group of donors, NAD or NADP as acceptor /// isomerase activity	membrane /// mitochondrion /// integral to membrane /// endoplasmic reticulum
Hspb6	243912	heat shock protein, alpha-crystallin-related, B6	response to stress	structural constituent of eye lens /// protein homodimerization activity	nucleus /// cytoplasm
Igf2bp2	319765	insulin-like growth factor 2 mRNA binding protein 2	regulation of translation	nucleotide binding /// nucleic acid binding /// RNA binding /// mRNA 3'-UTR binding /// mRNA 5'-UTR binding	nucleus /// cytoplasm /// cytoskeletal part
Igf2r	16004	insulin-like growth factor 2 receptor	liver development /// transport /// G-protein coupled receptor signaling pathway /// regulation of apoptotic process /// response to retinoic acid /// positive regulation of apoptotic process	glycoprotein binding /// G-protein alpha-subunit binding /// retinoic acid binding /// receptor activity /// G-protein coupled receptor activity /// transporter activity /// insulin-like growth factor binding /// mannose binding /// enzyme binding /// insulin-like growth factor II binding /// phosphoprotein binding	membrane /// lysosome /// integral to membrane /// extracellular space /// membrane fraction /// nucleus /// nuclear envelope lumen /// cytoplasm /// endosome /// late endosome /// trans-Golgi network /// endocytic vesicle /// cell surface /// trans-Golgi network transport vesicle /// perinuclear region of cytoplasm
Igsf9	93842	immunoglobulin superfamily, member 9	multicellular organismal development /// nervous system development /// dendrite development /// cell differentiation	NA	plasma membrane /// membrane /// integral to membrane /// cell junction /// dendrite /// synapse
Il17ra	16172	interleukin 17 receptor A	positive regulation of interleukin-23 production /// cellular response to cytokine stimulus /// fibroblast activation	receptor activity	membrane /// integral to membrane
Inhbc	16325	inhibin beta-C	NA	hormone activity /// growth factor activity	extracellular region
Irak4	266632	interleukin-1 receptor-associated kinase 4	cytokine production /// signal transduction /// protein phosphorylation /// JNK cascade /// phosphorylation /// cytokine-mediated signaling pathway /// innate immune response /// positive regulation of transcription from RNA polymerase II promoter /// positive regulation of smooth muscle cell proliferation	nucleotide binding /// magnesium ion binding /// protein kinase activity /// protein serine/threonine kinase activity /// interleukin-1 receptor binding /// ATP binding /// kinase activity /// transferase activity /// transferase activity, transferring phosphorus-containing groups	intracellular /// cytoplasm
Isyna1	71780	myo-inositol 1-phosphate synthase A1	inositol biosynthetic process /// biological_process /// phospholipid biosynthetic process	nucleotide binding /// molecular_function /// inositol-3-phosphate synthase activity /// isomerase activity	cellular_component /// cytoplasm
Itih5	209378	inter-alpha (globulin) inhibitor H5	biological_process /// negative regulation of peptidase activity /// negative regulation of endopeptidase activity /// hyaluronan metabolic process	molecular_function /// serine-type endopeptidase inhibitor activity /// peptidase inhibitor activity	extracellular region /// cellular_component
Jak3	16453	Janus kinase 3	negative regulation of dendritic cell cytokine production /// protein phosphorylation /// enzyme linked receptor protein signaling pathway /// elevation of cytosolic calcium ion concentration /// intracellular protein kinase cascade /// lymph node development /// phosphorylation /// regulation of apoptotic process /// peptidyl-tyrosine phosphorylation /// cytokine-mediated signaling pathway /// B…	nucleotide binding /// protein binding /// protein kinase activity /// protein tyrosine kinase activity /// non-membrane spanning protein tyrosine kinase activity /// ATP binding /// kinase activity /// transferase activity /// transferase activity, transferring phosphorus-containing groups	intracellular /// membrane /// cytoplasm /// cytoskeleton
Jam2	67374	junction adhesion molecule 2	negative regulation of cell adhesion	protein heterodimerization activity	plasma membrane /// membrane /// integral to membrane /// tight junction /// cell junction
Kcnab3	16499	potassium voltage-gated channel, shaker-related subfamily, beta member 3	NA	NA	NA
Kcnb1	16500	potassium voltage gated channel, Shab-related subfamily, member 1	transport /// ion transport /// potassium ion transport /// regulation of ion transmembrane transport /// protein oligomerization /// transmembrane transport /// potassium ion transmembrane transport	ion channel activity /// voltage-gated ion channel activity /// voltage-gated potassium channel activity /// delayed rectifier potassium channel activity /// potassium channel activity /// outward rectifier potassium channel activity /// protein N-terminus binding	membrane /// integral to membrane /// voltage-gated potassium channel complex /// dendrite /// dendrite membrane /// neuronal cell body membrane /// neuronal cell body /// postsynaptic membrane
Krt80	74127	keratin 80	NA	structural molecule activity	intermediate filament /// keratin filament
Lad1	16763	ladinin	NA	NA	extracellular region /// proteinaceous extracellular matrix /// basement membrane /// actin cytoskeleton
Lbh	77889	limb-bud and heart	transcription, DNA-dependent /// regulation of transcription, DNA-dependent /// multicellular organismal development /// positive regulation of transcription, DNA-dependent	NA	nucleus /// cytoplasm /// nucleolus /// intracellular membrane-bounded organelle
Leprotl1	68192	leptin receptor overlapping transcript-like 1	biological_process	molecular_function	membrane /// integral to membrane /// cellular_component
Lgr5	14160	leucine rich repeat containing G protein coupled receptor 5	signal transduction /// G-protein coupled receptor signaling pathway /// inner ear development	signal transducer activity /// receptor activity /// G-protein coupled receptor activity /// protein-hormone receptor activity	plasma membrane /// membrane /// integral to membrane
Lhpp	76429	phospholysine phosphohistidine inorganic pyrophosphate phosphatase	metabolic process /// phosphate-containing compound metabolic process	catalytic activity /// inorganic diphosphatase activity /// metal ion binding /// hydrolase activity /// protein homodimerization activity	cytosol /// nucleus /// cytoplasm
Lhx6	16874	LIM homeobox protein 6	transcription, DNA-dependent /// regulation of transcription, DNA-dependent /// multicellular organismal development /// nervous system development /// cerebral cortex radially oriented cell migration /// cerebral cortex tangential migration /// cerebral cortex GABAergic interneuron migration /// forebrain neuron fate commitment /// forebrain neuron development /// cerebral cortex neuron differen…	protein binding /// DNA binding /// sequence-specific DNA binding transcription factor activity /// metal ion binding /// zinc ion binding /// sequence-specific DNA binding	nucleus
Limk1	16885	LIM-domain containing, protein kinase	protein phosphorylation /// phosphorylation /// positive regulation of actin filament bundle assembly /// positive regulation of axon extension /// negative regulation of ubiquitin-protein ligase activity	nucleotide binding /// protein binding /// protein kinase activity /// protein serine/threonine kinase activity /// metal ion binding /// ATP binding /// zinc ion binding /// kinase activity /// transferase activity /// transferase activity, transferring phosphorus-containing groups /// heat shock protein binding /// protein heterodimerization activity	nucleus /// cytoplasm /// Golgi apparatus /// focal adhesion /// neuron projection /// axonal growth cone /// perinuclear region of cytoplasm
Lmcd1	30937	LIM and cysteine-rich domains 1	negative regulation of transcription from RNA polymerase II promoter /// transcription, DNA-dependent /// regulation of transcription, DNA-dependent /// regulation of cardiac muscle hypertrophy /// positive regulation of calcineurin-NFAT signaling cascade /// regulation of RNA biosynthetic process	protein binding /// transcription corepressor activity /// metal ion binding /// zinc ion binding	extracellular space /// nucleus /// cytoplasm
Lrat	79235	lecithin-retinol acyltransferase (phosphatidylcholine-retinol-O-acyltransferase)	metabolic process /// 1,2-diacyl-sn-glycero-3-phosphocholine metabolic process /// vitamin A metabolic process /// embryo development /// visual perception /// retinol metabolic process /// response to stimulus	retinoic acid binding /// O-acyltransferase activity /// transferase activity /// transferase activity, transferring acyl groups /// retinol binding /// phosphatidylcholine-retinol O-acyltransferase activity	membrane /// integral to membrane /// endoplasmic reticulum /// cytoplasm /// endosome /// multivesicular body /// rough endoplasmic reticulum /// microsome /// perinuclear region of cytoplasm
Lrg1	76905	leucine-rich alpha-2-glycoprotein 1	brown fat cell differentiation	molecular_function	NA
Lrp5	16973	low density lipoprotein receptor-related protein 5	gastrulation with mouth forming second /// vasculature development /// positive regulation of mesenchymal cell proliferation /// osteoblast development /// Wnt receptor signaling pathway /// glucose catabolic process /// endocytosis /// induction of apoptosis /// multicellular organismal development /// cholesterol metabolic process /// regulation of blood pressure /// positive regulation of cell…	protein binding /// receptor activity /// Wnt-activated receptor activity /// coreceptor activity /// Wnt-protein binding	plasma membrane /// membrane /// mitochondrion /// integral to membrane /// endoplasmic reticulum /// receptor complex
Lrrc41	230654	leucine rich repeat containing 41	biological_process	molecular_function	cellular_component
Lrrc8b	433926	leucine rich repeat containing 8 family, member B	biological_process	molecular_function	membrane /// integral to membrane /// cellular_component
Mamstr	74490	MEF2 activating motif and SAP domain containing transcriptional regulator	transcription, DNA-dependent /// regulation of transcription, DNA-dependent /// regulation of transcription from RNA polymerase II promoter /// positive regulation of myotube differentiation /// positive regulation of transcription from RNA polymerase II promoter	protein binding /// RNA polymerase II transcription factor binding transcription factor activity /// nucleic acid binding	nucleus
Mapk13	26415	mitogen-activated protein kinase 13	MAPK cascade /// transcription, DNA-dependent /// regulation of transcription, DNA-dependent /// protein phosphorylation /// response to stress /// response to osmotic stress /// cell cycle /// intracellular protein kinase cascade /// phosphorylation /// peptidyl-serine phosphorylation /// positive regulation of interleukin-6 production	nucleotide binding /// protein kinase activity /// protein serine/threonine kinase activity /// MAP kinase activity /// ATP binding /// kinase activity /// transferase activity /// transferase activity, transferring phosphorus-containing groups	intracellular /// soluble fraction
Mdfic	16543	MyoD family inhibitor domain containing	transcription, DNA-dependent /// regulation of transcription, DNA-dependent /// activation of JUN kinase activity /// positive regulation of transcription, DNA-dependent /// negative regulation of transcription, DNA-dependent /// regulation of Wnt receptor signaling pathway /// negative regulation of protein import into nucleus /// positive regulation of viral transcription	protein binding /// transcription factor binding /// cyclin binding /// Tat protein binding	nucleus /// cytoplasm /// nucleolus /// Golgi apparatus
Mertk	17289	c-mer proto-oncogene tyrosine kinase	natural killer cell differentiation /// signal transduction /// protein phosphorylation /// phagocytosis /// spermatogenesis /// phosphorylation /// platelet activation /// secretion by cell /// substrate adhesion-dependent cell spreading /// apoptotic cell clearance /// protein kinase B signaling cascade /// negative regulation of lymphocyte activation /// retina development in camera-type eye /…	nucleotide binding /// protein kinase activity /// protein tyrosine kinase activity /// transmembrane receptor protein tyrosine kinase activity /// receptor activity /// ATP binding /// kinase activity /// transferase activity /// transferase activity, transferring phosphorus-containing groups	intracellular /// photoreceptor outer segment /// membrane /// integral to membrane /// cell /// cytoplasm /// rhabdomere
Miox	56727	myo-inositol oxygenase	oxidation-reduction process /// inositol catabolic process	aldo-keto reductase (NADP) activity /// metal ion binding /// iron ion binding /// oxidoreductase activity /// ferric iron binding /// oxidoreductase activity, acting on NADH or NADPH /// inositol oxygenase activity /// NADP binding	cytoplasm
Mpi	110119	mannose phosphate isomerase	carbohydrate metabolic process /// mannose metabolic process	mannose-6-phosphate isomerase activity /// metal ion binding /// zinc ion binding /// isomerase activity	cytoplasm
Mtap2	17756	microtubule-associated protein 2	microtubule bundle formation /// negative regulation of microtubule depolymerization /// axonogenesis /// dendrite development /// peptidyl-threonine phosphorylation /// cellular response to organic substance	protein binding /// beta-dystroglycan binding /// calmodulin binding /// cytoskeletal regulatory protein binding	intracellular /// cytoplasm /// cytoskeleton /// microtubule /// microtubule associated complex /// rough microsome /// smooth microsome /// dendrite /// nuclear periphery /// neuron projection /// neuronal cell body /// dendritic shaft /// protein complex /// cell body
Mttp	17777	microsomal triglyceride transfer protein	protein lipidation /// lipid metabolic process /// triglyceride metabolic process /// transport /// lipid transport /// steroid metabolic process /// cholesterol metabolic process /// lipoprotein metabolic process /// cholesterol homeostasis /// lipoprotein transport	protein binding /// lipid transporter activity /// lipid binding /// apolipoprotein binding /// protein heterodimerization activity	endoplasmic reticulum /// rough endoplasmic reticulum /// Golgi apparatus /// basolateral plasma membrane /// brush border membrane /// microvillus membrane /// membrane-bounded vesicle
Mustn1	66175	musculoskeletal, embryonic nuclear protein 1	wound healing /// tissue regeneration	molecular_function	nucleus /// nucleoplasm
Mxra8	74761	matrix-remodelling associated 8	biological_process	molecular_function	membrane /// integral to membrane /// cellular_component
Myo15b	217328	myosin XVB	biological_process	molecular_function	cellular_component
Myo1c	17913	myosin IC	metabolic process /// ATP catabolic process /// transport /// protein transport /// mRNA transport	microfilament motor activity /// nucleotide binding /// protein binding /// motor activity /// actin binding /// calmodulin binding /// ATP binding /// phospholipid binding /// protein C-terminus binding /// actin-dependent ATPase activity /// calcium-dependent protein binding	plasma membrane /// membrane /// nucleus /// nuclear pore /// cytoplasm /// smooth endoplasmic reticulum /// microvillus /// brush border /// basal plasma membrane /// lateral plasma membrane /// myosin complex /// axolemma /// filamentous actin /// stereocilium /// cell projection /// myosin I complex
NA	100504385	NA	NA	NA	NA
Ncald	52589	neurocalcin delta	biological_process	calcium ion binding /// actin binding /// tubulin binding /// clathrin binding /// alpha-tubulin binding	intracellular /// cytosol /// membrane fraction
Neu3	50877	neuraminidase 3	metabolic process /// carbohydrate metabolic process	exo-alpha-sialidase activity /// hydrolase activity /// hydrolase activity, acting on glycosyl bonds /// alpha-sialidase activity /// exo-alpha-(2->3)-sialidase activity /// exo-alpha-(2->6)-sialidase activity /// exo-alpha-(2->8)-sialidase activity	plasma membrane /// membrane
Neurl3	214854	neuralized homolog 3 homolog (Drosophila)	metabolic process /// biological_process	molecular_function /// metal ion binding /// zinc ion binding /// ligase activity	cellular_component
Nfkbiz	80859	nuclear factor of kappa light polypeptide gene enhancer in B cells inhibitor, zeta	transcription, DNA-dependent /// regulation of transcription, DNA-dependent /// inflammatory response	NA	nucleus
Nkd1	93960	naked cuticle 1 homolog (Drosophila)	Wnt receptor signaling pathway /// multicellular organismal development /// spermatogenesis /// cell differentiation	protein binding /// calcium ion binding	plasma membrane /// membrane /// cytoplasm
Nktr	18087	natural killer tumor recognition sequence	protein peptidyl-prolyl isomerization /// protein folding	peptidyl-prolyl cis-trans isomerase activity /// isomerase activity /// peptide binding	NA
Nos3	18127	nitric oxide synthase 3, endothelial cell	angiogenesis /// ovulation from ovarian follicle /// in utero embryonic development /// blood vessel remodeling /// regulation of sodium ion transport /// regulation of systemic arterial blood pressure by endothelin /// signal transduction /// negative regulation of potassium ion transport /// oxidation-reduction process /// arginine catabolic process /// nitric oxide biosynthetic process /// neg…	actin monomer binding /// nitric-oxide synthase activity /// metal ion binding /// iron ion binding /// calmodulin binding /// oxidoreductase activity /// FMN binding /// Hsp90 protein binding /// heme binding /// tetrahydrobiopterin binding /// arginine binding /// flavin adenine dinucleotide binding /// NADP binding	plasma membrane /// membrane /// mitochondrion /// soluble fraction /// nucleus /// cytoplasm /// nucleolus /// Golgi apparatus /// cytoskeleton /// caveola /// vesicle membrane /// apical part of cell
Notum	77583	notum pectinacetylesterase homolog (Drosophila)	metabolic process /// biological_process	molecular_function /// hydrolase activity	extracellular region /// cellular_component
Npnt	114249	nephronectin	ureteric bud development /// branching involved in ureteric bud morphogenesis /// cell adhesion /// cell-matrix adhesion /// multicellular organismal development /// positive regulation of smooth muscle contraction /// positive regulation of alkaline phosphatase activity /// positive regulation of cell-substrate adhesion /// cell differentiation /// extracellular matrix organization /// positive …	calcium ion binding /// integrin binding	membrane /// extracellular region /// proteinaceous extracellular matrix /// basement membrane /// smooth muscle contractile fiber /// extracellular matrix /// alpha8-beta1 integrin complex
Npr3	18162	natriuretic peptide receptor 3	inhibition of adenylate cyclase activity by G-protein signaling pathway /// negative regulation of adenylate cyclase activity /// activation of phospholipase C activity by G-protein coupled receptor protein signaling pathway coupled to IP3 second messenger /// regulation of blood pressure	receptor activity /// natriuretic peptide receptor activity /// peptide hormone binding /// hormone binding /// protein homodimerization activity	intracellular /// membrane fraction
Nr1i3	12355	nuclear receptor subfamily 1, group I, member 3	transcription, DNA-dependent /// regulation of transcription, DNA-dependent /// regulation of transcription from RNA polymerase II promoter /// negative regulation of transcription, DNA-dependent /// intracellular receptor mediated signaling pathway /// steroid hormone mediated signaling pathway	protein binding /// DNA binding /// sequence-specific DNA binding transcription factor activity /// steroid hormone receptor activity /// receptor activity /// thyroid hormone receptor activity /// metal ion binding /// zinc ion binding /// sequence-specific DNA binding	cytosol /// nucleus /// cytoplasm /// cytoskeleton
Ntng2	171171	netrin G2	multicellular organismal development /// nervous system development /// axonogenesis /// cell differentiation	NA	plasma membrane /// membrane /// anchored to plasma membrane /// anchored to membrane
Odz3	23965	odd Oz/ten-m homolog 3 (Drosophila)	NA	NA	integral to plasma membrane
Olfml1	244198	olfactomedin-like 1	biological_process	molecular_function	cellular_component
Paqr4	76498	progestin and adipoQ receptor family member IV	biological_process	molecular_function /// receptor activity	membrane /// integral to membrane /// cellular_component
Paqr8	74229	progestin and adipoQ receptor family member VIII	multicellular organismal development /// biological_process /// cell differentiation /// oogenesis	molecular_function /// receptor activity /// steroid binding /// lipid binding	plasma membrane /// membrane /// integral to membrane /// cellular_component
Paqr9	75552	progestin and adipoQ receptor family member IX	biological_process	molecular_function /// receptor activity	membrane /// integral to membrane /// cellular_component
Pcgf6	71041	polycomb group ring finger 6	negative regulation of transcription from RNA polymerase II promoter /// transcription, DNA-dependent /// regulation of transcription, DNA-dependent /// negative regulation of transcription, DNA-dependent	DNA binding /// sequence-specific DNA binding transcription factor activity /// metal ion binding /// zinc ion binding /// protein domain specific binding	nucleus /// PcG protein complex /// PRC1 complex
Pcp4l1	66425	Purkinje cell protein 4-like 1	biological_process	molecular_function	cellular_component
Pcsk6	18553	proprotein convertase subtilisin/kexin type 6	proteolysis /// protein processing /// zygotic determination of anterior/posterior axis, embryo /// determination of left/right symmetry /// glycoprotein metabolic process /// peptide hormone processing /// nerve growth factor production /// secretion by cell	serine-type endopeptidase activity /// endopeptidase activity /// serine-type peptidase activity /// peptidase activity /// nerve growth factor binding /// heparin binding /// hydrolase activity /// eukaryotic cell surface binding	extracellular space /// soluble fraction /// Golgi apparatus /// cell surface /// extracellular matrix
Pdilt	71830	protein disulfide isomerase-like, testis expressed	metabolic process /// cell redox homeostasis /// multicellular organismal development /// spermatogenesis /// biological_process /// cell differentiation	molecular_function /// isomerase activity	endoplasmic reticulum /// cellular_component
Pdxk-ps	435518	pyridoxal (pyridoxine, vitamin B6) kinase, pseudogene	NA	NA	NA
Pdzk1	59020	PDZ domain containing 1	transport /// carnitine transport /// positive regulation of ion transmembrane transport /// establishment of protein localization in plasma membrane	protein binding /// scavenger receptor binding /// PDZ domain binding	membrane /// cytoplasm /// brush border membrane
Pdzrn3	55983	PDZ domain containing RING finger 3	metabolic process /// protein ubiquitination /// neuromuscular junction development	protein binding /// ubiquitin-protein ligase activity /// metal ion binding /// zinc ion binding /// ligase activity	neuromuscular junction
Pgap1	241062	post-GPI attachment to proteins 1	GPI anchor metabolic process /// GPI anchor biosynthetic process /// transport /// intracellular protein transport /// embryonic pattern specification /// sensory perception of sound /// anterior/posterior axis specification /// protein transport /// myo-inositol transport /// forebrain regionalization /// head development /// nucleic acid phosphodiester bond hydrolysis	nuclease activity /// hydrolase activity /// hydrolase activity, acting on ester bonds /// phosphoric ester hydrolase activity	membrane /// integral to membrane /// endoplasmic reticulum /// intrinsic to endoplasmic reticulum membrane
Pgcp	54381	plasma glutamate carboxypeptidase	proteolysis /// biological_process	molecular_function /// carboxypeptidase activity /// metallopeptidase activity /// peptidase activity /// metal ion binding /// hydrolase activity	extracellular region /// extracellular space
Pgm1	66681	phosphoglucomutase 1	carbohydrate metabolic process /// glucose metabolic process /// glucose 1-phosphate metabolic process	magnesium ion binding /// phosphoglucomutase activity /// metal ion binding /// phosphopentomutase activity /// isomerase activity /// intramolecular transferase activity, phosphotransferases	cytosol /// cytoplasm
Pgp	67078	phosphoglycolate phosphatase	metabolic process /// carbohydrate metabolic process /// dephosphorylation	molecular_function /// catalytic activity /// phosphoglycolate phosphatase activity /// hydrolase activity /// phosphatase activity	cellular_component
Pinx1	72400	PIN2/TERF1 interacting, telomerase inhibitor 1	telomere maintenance via telomerase /// mitotic metaphase plate congression	protein binding /// nucleic acid binding /// telomeric RNA binding	nuclear chromosome /// intracellular /// chromosome, centromeric region /// kinetochore /// chromosome, telomeric region /// mitochondrion /// nucleus /// cytoplasm /// chromosome /// nucleolus /// spindle /// intracellular membrane-bounded organelle
Pitpnc1	71795	phosphatidylinositol transfer protein, cytoplasmic 1	signal transduction /// transport /// lipid transport /// phosphatidylinositol metabolic process	lipid binding /// phosphatidylinositol transporter activity	intracellular /// nucleus /// cytoplasm
Pklr	18770	pyruvate kinase liver and red blood cell	carbohydrate metabolic process /// glycolysis /// ATP biosynthetic process /// response to heat /// response to other organism /// response to lithium ion /// phosphorylation /// cellular response to insulin stimulus /// response to ATP /// pyruvate biosynthetic process /// response to cAMP	pyruvate kinase activity /// kinase activity /// transferase activity	cytosol /// soluble fraction
Plbd1	66857	phospholipase B domain containing 1	biological_process /// lipid catabolic process	molecular_function /// hydrolase activity	extracellular region /// cellular_component
Plekhh2	213556	pleckstrin homology domain containing, family H (with MyTH4 domain) member 2	biological_process	molecular_function /// binding /// phospholipid binding	membrane /// integral to membrane /// cytoplasm /// cytoskeleton
Pllp	67801	plasma membrane proteolipid	transport /// ion transport /// ion transmembrane transport	ion channel activity	membrane /// integral to membrane /// compact myelin /// membrane raft
Pls1	102502	plastin 1 (I-isoform)	biological_process	calcium ion binding /// actin binding	cytoplasm
Plscr2	18828	phospholipid scramblase 2	NA	protein binding /// SH3 domain binding	membrane /// integral to membrane /// nucleus /// cytoplasm
Plxnc1	54712	plexin C1	signal transduction /// multicellular organismal development	receptor activity	intracellular /// membrane /// integral to membrane
Pnp	18950	purine-nucleoside phosphorylase	positive regulation of T cell mediated cytotoxicity /// nucleobase-containing compound metabolic process /// purine nucleoside metabolic process /// inosine catabolic process /// deoxyinosine catabolic process /// deoxyguanosine catabolic process /// GTP biosynthetic process /// nicotinamide riboside catabolic process /// immune response /// nucleoside metabolic process /// response to drug /// r…	nucleoside binding /// purine base binding /// catalytic activity /// purine-nucleoside phosphorylase activity /// drug binding /// transferase activity /// transferase activity, transferring glycosyl groups /// transferase activity, transferring pentosyl groups /// phosphate ion binding	intracellular /// extracellular region /// cytosol /// nucleus /// cytoplasm /// cytoskeleton
Pole4	66979	polymerase (DNA-directed), epsilon 4 (p12 subunit)	metabolic process /// histone H3 acetylation	molecular_function /// DNA binding /// DNA-directed DNA polymerase activity /// transferase activity /// nucleotidyltransferase activity /// sequence-specific DNA binding	intracellular /// nucleus /// Ada2/Gcn5/Ada3 transcription activator complex
Pon3	269823	paraoxonase 3	metabolic process /// phenylacetate catabolic process /// dephosphorylation /// aromatic compound catabolic process /// coumarin catabolic process /// carboxylic acid catabolic process	arylesterase activity /// metal ion binding /// hydrolase activity /// 3,4-dihydrocoumarin hydrolase activity /// protein homodimerization activity /// dihydrocoumarin hydrolase activity	extracellular region /// extracellular space /// microsome
Por	18984	P450 (cytochrome) oxidoreductase	regulation of growth plate cartilage chondrocyte proliferation /// oxidation-reduction process /// internal peptidyl-lysine acetylation /// fatty acid oxidation /// positive regulation of chondrocyte differentiation /// positive regulation of monooxygenase activity /// negative regulation of apoptotic process /// negative regulation of cysteine-type endopeptidase activity involved in apoptotic pr…	electron carrier activity /// NADPH-hemoprotein reductase activity /// cytochrome-b5 reductase activity /// iron ion binding /// oxidoreductase activity /// FMN binding /// hydrolase activity /// enzyme binding /// iron-cytochrome-c reductase activity /// flavin adenine dinucleotide binding /// NADP binding	membrane /// mitochondrion /// endoplasmic reticulum /// membrane fraction /// soluble fraction /// microsome
Ppap2a	19012	phosphatidic acid phosphatase type 2A	metabolic process /// signal transduction /// protein dephosphorylation /// diacylglycerol biosynthetic process /// sphingosine metabolic process /// ceramide metabolic process /// dephosphorylation	catalytic activity /// phosphatidate phosphatase activity /// hydrolase activity	plasma membrane /// membrane /// integral to membrane /// integral to plasma membrane /// membrane fraction
Ppapdc1b	71910	phosphatidic acid phosphatase type 2 domain containing 1B	metabolic process /// phospholipid dephosphorylation	catalytic activity /// phosphatidate phosphatase activity /// hydrolase activity	membrane /// integral to membrane /// cellular_component
Ppapdc3	227721	phosphatidic acid phosphatase type 2 domain containing 3	metabolic process /// biological_process	catalytic activity /// hydrolase activity	membrane /// integral to membrane /// endoplasmic reticulum /// cellular_component /// nucleus
Prep	19072	prolyl endopeptidase	proteolysis /// protein metabolic process	serine-type endopeptidase activity /// endopeptidase activity /// serine-type peptidase activity /// peptidase activity /// hydrolase activity /// peptide binding /// serine-type exopeptidase activity	cytosol /// nucleus /// cytoplasm
Prlr	19116	prolactin receptor	activation of transmembrane receptor protein tyrosine kinase activity /// JAK-STAT cascade /// lactation /// cytokine-mediated signaling pathway /// regulation of cell adhesion /// regulation of epithelial cell differentiation /// mammary gland epithelial cell differentiation /// prostate gland growth /// mammary gland alveolus development /// mammary gland epithelium development	protein binding /// receptor activity /// cytokine receptor activity /// prolactin receptor activity /// metal ion binding /// peptide hormone binding /// protein kinase binding	intracellular /// membrane /// integral to membrane /// cell surface
Prom1	19126	prominin 1	retina layer formation /// photoreceptor cell maintenance /// retina morphogenesis in camera-type eye /// camera-type eye photoreceptor cell differentiation	actinin binding /// cadherin binding	plasma membrane /// photoreceptor outer segment /// membrane /// integral to membrane /// integral to plasma membrane /// extracellular space /// microvillus /// brush border /// cilium /// cell surface /// apical plasma membrane /// stereocilium /// photoreceptor outer segment membrane /// cell projection /// prominosome
Prpf4	70052	PRP4 pre-mRNA processing factor 4 homolog (yeast)	nuclear mRNA splicing, via spliceosome /// mRNA processing /// RNA splicing	molecular_function	nucleus /// spliceosomal complex /// Cajal body /// U4/U6 x U5 tri-snRNP complex /// U4/U6 snRNP
Psmd13	23997	proteasome (prosome, macropain) 26S subunit, non-ATPase, 13	meiosis I	endopeptidase activity	proteasome complex /// proteasome regulatory particle
Psmd7	17463	proteasome (prosome, macropain) 26S subunit, non-ATPase, 7	NA	NA	proteasome complex
Ptgs1	19224	prostaglandin-endoperoxide synthase 1	prostaglandin biosynthetic process /// oxidation-reduction process /// fatty acid biosynthetic process /// prostaglandin metabolic process /// response to oxidative stress /// regulation of blood pressure /// lipid biosynthetic process /// positive regulation of smooth muscle contraction /// negative regulation of norepinephrine secretion /// sensory perception of pain /// cyclooxygenase pathway …	peroxidase activity /// prostaglandin-endoperoxide synthase activity /// metal ion binding /// oxidoreductase activity /// lipid binding /// oxidoreductase activity, acting on single donors with incorporation of molecular oxygen, incorporation of two atoms of oxygen /// heme binding	plasma membrane /// photoreceptor outer segment /// membrane /// endoplasmic reticulum /// nuclear envelope /// cytoplasm /// microsome /// Golgi apparatus /// intracellular membrane-bounded organelle /// cytoplasmic part
Ptplb	70757	protein tyrosine phosphatase-like (proline instead of catalytic arginine), member b	fatty acid biosynthetic process /// biological_process /// lipid biosynthetic process	molecular_function /// lyase activity	membrane /// integral to membrane /// endoplasmic reticulum /// cellular_component
Ptprb	19263	protein tyrosine phosphatase, receptor type, B	angiogenesis /// protein dephosphorylation /// dephosphorylation /// peptidyl-tyrosine dephosphorylation	protein binding /// phosphoprotein phosphatase activity /// protein tyrosine phosphatase activity /// hydrolase activity /// phosphatase activity	membrane /// integral to membrane
Rab4a	19341	RAB4A, member RAS oncogene family	GTP catabolic process /// protein transport /// regulation of endocytosis /// Rab protein signal transduction /// positive regulation of ATPase activity	nucleotide binding /// protein binding /// GTPase activity /// ATPase activator activity /// GTP binding /// protein transporter activity /// GDP binding /// syntaxin binding /// ionotropic glutamate receptor binding /// ATPase binding	plasma membrane /// cytosol /// soluble fraction /// insoluble fraction /// endosome /// microsome /// insulin-responsive compartment /// recycling endosome
Rab6a	19346	RAB6A, member RAS oncogene family	protein targeting to Golgi /// vesicle-mediated transport /// GTP catabolic process /// transport /// intracellular protein transport /// small GTPase mediated signal transduction /// protein transport /// peptidyl-cysteine methylation /// positive regulation of ATPase activity /// protein localization in Golgi apparatus	nucleotide binding /// protein binding /// GTPase activity /// ATPase activator activity /// GTP binding /// protein domain specific binding /// ATPase binding	intracellular /// membrane /// cytosol /// soluble fraction /// insoluble fraction /// Golgi apparatus /// trans-Golgi network /// cytoplasmic vesicle
Rad18	58186	RAD18 homolog (S. cerevisiae)	DNA repair /// response to DNA damage stimulus /// spermatogenesis /// response to UV /// negative regulation of DNA recombination	protein binding /// Y-form DNA binding /// nucleic acid binding /// DNA binding /// metal ion binding /// zinc ion binding /// ligase activity /// ubiquitin protein ligase binding	chromatin /// XY body /// nucleus /// replication fork
Rarres1	109222	retinoic acid receptor responder (tazarotene induced) 1	biological_process	molecular_function	cellular_component
Rbbp7	245688	retinoblastoma binding protein 7	DNA replication /// negative regulation of transcription from RNA polymerase II promoter /// chromatin remodeling /// transcription, DNA-dependent /// regulation of transcription, DNA-dependent /// negative regulation of transcription, DNA-dependent /// chromatin modification /// negative regulation of cell growth /// cellular heat acclimation	protein binding	nucleus /// NuRD complex /// ESC/E(Z) complex
Rbp2	19660	retinol binding protein 2, cellular	retinoid metabolic process /// transport	transporter activity /// binding /// retinoid binding /// lipid binding /// retinal binding /// retinol binding	cytoplasm /// Golgi apparatus
Reln	19699	reelin	cell morphogenesis involved in differentiation /// neuron migration /// cell adhesion /// proteolysis /// multicellular organismal development /// axon guidance /// central nervous system development /// brain development /// locomotory behavior /// glial cell differentiation /// positive regulation of phosphatidylinositol 3-kinase cascade /// dendrite development /// peptidyl-tyrosine phosphoryl…	serine-type peptidase activity /// peptidase activity /// metal ion binding /// hydrolase activity /// very-low-density lipoprotein particle receptor binding /// lipoprotein particle receptor binding	extracellular region /// proteinaceous extracellular matrix /// extracellular space /// cytoplasm /// axon /// dendrite /// neuron projection /// neuronal cell body /// perikaryon
Rem1	19700	rad and gem related GTP binding protein 1	signal transduction /// GTP catabolic process /// small GTPase mediated signal transduction /// biological_process	nucleotide binding /// GTPase activity /// calmodulin binding /// GTP binding	intracellular /// membrane /// cellular_component
Rerg	232441	RAS-like, estrogen-regulated, growth-inhibitor	signal transduction /// GTP catabolic process /// small GTPase mediated signal transduction /// negative regulation of cell proliferation /// response to hormone stimulus /// negative regulation of cell growth	nucleotide binding /// GTPase activity /// GTP binding	intracellular /// membrane /// cytosol /// nucleus /// cytoplasm
Rhbdd2	215160	rhomboid domain containing 2	metabolic process /// biological_process	molecular_function /// serine-type endopeptidase activity	membrane /// integral to membrane /// cellular_component
Rhbg	58176	Rhesus blood group-associated B glycoprotein	transport /// ammonium transport /// transepithelial ammonium transport /// ammonium transmembrane transport	ammonium transmembrane transporter activity /// ankyrin binding /// ammonia transmembrane transporter activity	plasma membrane /// membrane /// integral to membrane /// anchored to plasma membrane /// integral to plasma membrane /// spectrin-associated cytoskeleton /// basolateral plasma membrane /// cytoplasmic vesicle
Ripply3	170765	ripply3 homolog (zebrafish)	negative regulation of transcription from RNA polymerase II promoter /// heart development /// pharyngeal system development	protein binding	cellular_component /// nucleus
Rnase4	58809	ribonuclease, RNase A family 4	metabolic process /// biological_process /// nucleic acid phosphodiester bond hydrolysis	molecular_function /// nuclease activity /// endonuclease activity /// hydrolase activity	extracellular region
Rnd2	11858	Rho family GTPase 2	small GTPase mediated signal transduction	nucleotide binding /// protein binding /// GTP binding /// protein N-terminus binding	intracellular /// membrane /// soluble fraction /// early endosome /// cytoplasmic vesicle
Rnf144b	218215	ring finger protein 144B	protein ubiquitination involved in ubiquitin-dependent protein catabolic process /// metabolic process /// apoptotic process /// positive regulation of anti-apoptosis	ubiquitin-protein ligase activity /// metal ion binding /// zinc ion binding /// ligase activity	membrane /// mitochondrion /// integral to membrane /// cytoplasm /// mitochondrial membrane
Rspo3	72780	R-spondin 3 homolog (Xenopus laevis)	Wnt receptor signaling pathway /// response to stimulus /// canonical Wnt receptor signaling pathway /// branching involved in embryonic placenta morphogenesis	receptor binding /// frizzled binding /// heparin binding	extracellular region
Samd5	320825	sterile alpha motif domain containing 5	biological_process	molecular_function	cellular_component
Scamp5	56807	secretory carrier membrane protein 5	transport /// exocytosis /// protein transport /// response to endoplasmic reticulum stress /// negative regulation of endocytosis /// positive regulation of calcium ion-dependent exocytosis /// positive regulation of cytokine secretion	NA	plasma membrane /// Golgi membrane /// membrane /// integral to membrane /// endosome /// Golgi apparatus /// synaptic vesicle /// cell junction /// cytoplasmic vesicle /// trans-Golgi network membrane /// synapse /// recycling endosome membrane
Scn4b	399548	sodium channel, type IV, beta	transport /// ion transport /// sodium ion transport /// regulation of ion transmembrane transport /// sodium ion transmembrane transport	ion channel activity /// voltage-gated ion channel activity /// voltage-gated sodium channel activity /// sodium channel activity	plasma membrane /// voltage-gated sodium channel complex /// membrane /// integral to membrane
Scp2	20280	sterol carrier protein 2, liver	metabolic process /// acyl-CoA metabolic process /// transport /// lipid transport /// peroxisome organization	protein binding /// catalytic activity /// lipid binding /// transferase activity /// transferase activity, transferring acyl groups other than amino-acyl groups /// sterol binding /// propanoyl-CoA C-acyltransferase activity /// propionyl-CoA C2-trimethyltridecanoyltransferase activity	mitochondrion /// peroxisome /// nucleus /// cytoplasm /// intracellular membrane-bounded organelle
Sec13	110379	SEC13 homolog (S. cerevisiae)	vesicle-mediated transport /// transport /// ER to Golgi vesicle-mediated transport /// protein transport /// mRNA transport	NA	intracellular /// membrane /// endoplasmic reticulum /// nucleus /// nuclear envelope /// nuclear pore /// Nup107-160 complex /// cytoplasmic vesicle
Serpina3n	20716	serine (or cysteine) peptidase inhibitor, clade A, member 3N	negative regulation of endopeptidase activity /// regulation of proteolysis /// response to cytokine stimulus /// response to peptide hormone stimulus	serine-type endopeptidase inhibitor activity	cell fraction /// extracellular region /// extracellular space
Sgms1	208449	sphingomyelin synthase 1	cell growth /// apoptotic process /// lipid metabolic process /// sphingolipid metabolic process /// sphingomyelin biosynthetic process /// inflammatory response /// positive regulation of gene expression /// phosphorylation /// negative regulation of apoptotic process	catalytic activity /// kinase activity /// transferase activity /// sphingomyelin synthase activity /// ceramide cholinephosphotransferase activity	plasma membrane /// Golgi trans cisterna /// membrane /// integral to membrane /// endoplasmic reticulum /// nucleus /// Golgi apparatus /// integral to Golgi membrane
Shisa9	72555	shisa homolog 9 (Xenopus laevis)	regulation of short-term neuronal synaptic plasticity	molecular_function	plasma membrane /// membrane /// integral to membrane /// ionotropic glutamate receptor complex /// cell junction /// dendritic spine membrane /// cell projection /// synapse
Slc13a3	114644	solute carrier family 13 (sodium-dependent dicarboxylate transporter), member 3	amino acid transmembrane transport /// transport /// ion transport /// sodium ion transport /// dicarboxylic acid transport /// aspartate transport /// succinate transport /// citrate transport /// L-amino acid transport /// transmembrane transport /// succinate transmembrane transport /// sodium ion export	transporter activity /// dicarboxylic acid transmembrane transporter activity /// organic acid:sodium symporter activity /// citrate transmembrane transporter activity /// succinate transmembrane transporter activity /// L-aspartate transmembrane transporter activity /// symporter activity /// high affinity sodium:dicarboxylate symporter activity /// sodium:dicarboxylate symporter activity	plasma membrane /// membrane /// integral to membrane /// membrane fraction /// insoluble fraction
Slc16a10	72472	solute carrier family 16 (monocarboxylic acid transporters), member 10	transport /// transmembrane transport	NA	plasma membrane /// membrane /// integral to membrane
Slc16a7	20503	solute carrier family 16 (monocarboxylic acid transporters), member 7	transport /// organic anion transport /// monocarboxylic acid transport /// transmembrane transport	symporter activity /// secondary active monocarboxylate transmembrane transporter activity	plasma membrane /// membrane /// integral to membrane /// membrane fraction
Slc17a4	319848	solute carrier family 17 (sodium phosphate), member 4	transport /// ion transport /// sodium ion transport /// biological_process /// transmembrane transport	molecular_function /// symporter activity	membrane /// integral to membrane /// cellular_component
Slc18a2	214084	solute carrier family 18 (vesicular monoamine), member 2	response to amphetamine /// transport /// neurotransmitter transport /// serotonin transport /// aging /// locomotory behavior /// response to toxin /// post-embryonic development /// synaptic vesicle amine transport /// monoamine transport /// drug transport /// death /// insulin secretion /// cellular response to drug /// glucose homeostasis /// negative regulation of neurotransmitter transport…	protein binding /// amine transmembrane transporter activity /// drug binding /// serotonin transmembrane transporter activity /// drug transmembrane transporter activity /// heat shock protein binding /// enzyme binding	membrane /// integral to membrane /// cytoplasm /// synaptic vesicle /// synaptic vesicle membrane /// dense core granule /// cytoplasmic vesicle /// cell projection /// neuron projection /// neuronal cell body /// terminal button /// axon terminus /// cell body
Slc1a4	55963	solute carrier family 1 (glutamate/neutral amino acid transporter), member 4	transport /// anion transport /// chloride transport /// dicarboxylic acid transport /// L-alanine transport /// L-cystine transport /// proline transport /// L-serine transport /// threonine transport /// ion transmembrane transport /// hydroxyproline transport /// proline transmembrane transport /// cognition /// transmembrane transport /// sodium ion export	chloride channel activity /// neutral amino acid transmembrane transporter activity /// L-alanine transmembrane transporter activity /// L-cystine transmembrane transporter activity /// L-proline transmembrane transporter activity /// L-serine transmembrane transporter activity /// L-threonine transmembrane transporter activity /// symporter activity /// sodium:dicarboxylate symporter activity //…	intermediate filament /// membrane /// integral to membrane /// dendrite /// neuronal cell body
Slc22a1	20517	solute carrier family 22 (organic cation transporter), member 1	transport /// ion transport /// cation transport /// drug transmembrane transport /// establishment or maintenance of transmembrane electrochemical gradient /// organic cation transport /// quaternary ammonium group transport /// monoamine transport /// acetylcholine transport /// dopamine transport /// norepinephrine transport /// ion transmembrane transport /// epinephrine transport /// transme…	transporter activity /// acetylcholine transmembrane transporter activity /// transmembrane transporter activity /// dopamine transmembrane transporter activity /// norepinephrine transmembrane transporter activity /// monoamine transmembrane transporter activity /// secondary active organic cation transmembrane transporter activity /// identical protein binding /// ion transmembrane transporter …	plasma membrane /// membrane /// integral to membrane /// integral to plasma membrane /// basolateral plasma membrane
Slc22a3	20519	solute carrier family 22 (organic cation transporter), member 3	transport /// ion transport /// organic cation transport /// quaternary ammonium group transport /// monoamine transport /// dopamine transport /// regulation of appetite /// ion transmembrane transport /// histamine transport /// histamine uptake /// transmembrane transport	transporter activity /// transmembrane transporter activity /// dopamine transmembrane transporter activity /// ion transmembrane transporter activity /// organic cation transmembrane transporter activity /// quaternary ammonium group transmembrane transporter activity /// toxin transporter activity	membrane /// integral to membrane /// integral to plasma membrane
Slc25a21	217593	solute carrier family 25 (mitochondrial oxodicarboxylate carrier), member 21	transport	NA	membrane /// mitochondrion /// integral to membrane /// mitochondrial inner membrane
Slc25a22	68267	solute carrier family 25 (mitochondrial carrier, glutamate), member 22	amino acid transmembrane transport /// transport /// L-glutamate transport /// L-amino acid transport /// transmembrane transport	L-glutamate transmembrane transporter activity /// binding /// symporter activity	membrane /// mitochondrion /// integral to membrane /// nucleus /// mitochondrial inner membrane
Slc26a10	216441	solute carrier family 26, member 10	biological_process	molecular_function	membrane /// integral to membrane /// cellular_component
Slc2a2	20526	solute carrier family 2 (facilitated glucose transporter), member 2	transport /// carbohydrate transport /// carbohydrate utilization /// glucose transport /// hexose transmembrane transport /// transmembrane transport /// dehydroascorbic acid transport	insulin receptor binding /// transporter activity /// transmembrane transporter activity /// glucose transmembrane transporter activity /// substrate-specific transmembrane transporter activity /// dehydroascorbic acid transporter activity /// D-glucose transmembrane transporter activity	plasma membrane /// membrane /// integral to membrane /// cytosol /// cytoplasm /// endosome /// brush border /// basolateral plasma membrane /// brush border membrane
Slc34a2	20531	solute carrier family 34 (sodium phosphate), member 2	in utero embryonic development /// transport /// ion transport /// sodium ion transport /// phosphate ion transport /// cellular phosphate ion homeostasis /// phosphate ion transmembrane transport /// sodium-dependent phosphate transport /// transmembrane transport /// sodium ion export	sodium:phosphate symporter activity /// symporter activity /// sodium-dependent phosphate transmembrane transporter activity /// sodium ion binding /// phosphate ion binding	membrane /// integral to membrane /// brush border /// apical plasma membrane /// brush border membrane
Slc39a8	67547	solute carrier family 39 (metal ion transporter), member 8	transport /// ion transport /// metal ion transport /// zinc ion transport /// ion transmembrane transport /// transmembrane transport	metal ion transmembrane transporter activity	membrane /// integral to membrane /// organelle membrane
Slc3a2	17254	solute carrier family 3 (activators of dibasic and neutral amino acid transport), member 2	amino acid transmembrane transport /// carbohydrate metabolic process /// transport /// amino acid transport /// neutral amino acid transport /// leucine import	protein binding /// catalytic activity /// neutral amino acid transmembrane transporter activity /// cation binding	plasma membrane /// membrane /// integral to membrane /// cell surface
Slc44a4	70129	solute carrier family 44, member 4	biological_process	molecular_function	membrane /// integral to membrane /// cellular_component
Slc44a5	242259	solute carrier family 44, member 5	biological_process	molecular_function	membrane /// integral to membrane /// cellular_component
Slc6a13	14412	solute carrier family 6 (neurotransmitter transporter, GABA), member 13	amino acid transmembrane transport /// transport /// neurotransmitter transport /// L-amino acid transport /// gamma-aminobutyric acid transport /// transmembrane transport /// sodium ion export	neurotransmitter:sodium symporter activity /// gamma-aminobutyric acid:sodium symporter activity /// symporter activity /// neurotransmitter binding	membrane /// integral to membrane /// integral to plasma membrane
Slc7a5	20539	solute carrier family 7 (cationic amino acid transporter, y+ system), member 5	amino acid transmembrane transport /// transport /// amino acid transport /// multicellular organismal development /// nervous system development /// L-amino acid transport /// cell differentiation /// transmembrane transport	amino acid transmembrane transporter activity /// L-amino acid transmembrane transporter activity	plasma membrane /// membrane /// integral to membrane /// cytoplasm
Slco2a1	24059	solute carrier organic anion transporter family, member 2a1	transport /// prostaglandin transport	transporter activity /// prostaglandin transmembrane transporter activity	plasma membrane /// membrane /// integral to membrane /// integral to plasma membrane
Smurf2	66313	SMAD specific E3 ubiquitin protein ligase 2	protein ubiquitination involved in ubiquitin-dependent protein catabolic process /// protein ubiquitination /// protein modification process /// ubiquitin-dependent protein catabolic process /// ubiquitin-dependent SMAD protein catabolic process	protein binding /// ubiquitin-protein ligase activity /// transforming growth factor beta receptor binding /// identical protein binding /// ligase activity /// acid-amino acid ligase activity /// SMAD binding	plasma membrane /// ubiquitin ligase complex /// intracellular /// membrane /// nucleus /// cytoplasm
Sntb1	20649	syntrophin, basic 1	NA	protein binding /// actin binding /// calmodulin binding /// phospholipid binding /// PDZ domain binding	plasma membrane /// membrane /// cytoplasm /// cytoskeleton /// cell junction /// synapse
Spats2	72572	spermatogenesis associated, serine-rich 2	biological_process	molecular_function	cytoplasm
Spink3	20730	serine peptidase inhibitor, Kazal type 3	negative regulation of peptidase activity /// negative regulation of endopeptidase activity	serine-type endopeptidase inhibitor activity /// peptidase inhibitor activity	extracellular region
Spred1	114715	sprouty protein with EVH-1 domain 1, related sequence	inactivation of MAPK activity /// multicellular organismal development /// regulation of signal transduction /// negative regulation of phosphatase activity	protein binding /// stem cell factor receptor binding /// phosphatase binding	plasma membrane /// membrane /// nucleus /// cytoplasm
Spry1	24063	sprouty homolog 1 (Drosophila)	metanephros development /// ureteric bud development /// organ induction /// multicellular organismal development /// negative regulation of cell proliferation /// regulation of signal transduction /// negative regulation of Ras GTPase activity /// negative regulation of fibroblast growth factor receptor signaling pathway /// negative regulation of MAP kinase activity /// negative regulation of R…	protein binding	membrane /// cytoplasm
St3gal6	54613	ST3 beta-galactoside alpha-2,3-sialyltransferase 6	protein modification process /// protein glycosylation /// glycolipid metabolic process /// oligosaccharide metabolic process	sialyltransferase activity /// transferase activity /// transferase activity, transferring glycosyl groups /// beta-galactoside alpha-2,3-sialyltransferase activity	membrane /// integral to membrane /// Golgi apparatus /// integral to Golgi membrane
Stc1	20855	stanniocalcin 1	ossification /// cellular calcium ion homeostasis /// cellular monovalent inorganic anion homeostasis	hormone activity	extracellular region /// extracellular space /// cytoplasm /// apical plasma membrane
Steap2	74051	six transmembrane epithelial antigen of prostate 2	oxidation-reduction process /// electron transport chain /// transport /// ion transport /// Golgi to plasma membrane transport /// endocytosis /// response to hormone stimulus /// regulated secretory pathway /// iron ion homeostasis	electron carrier activity /// nucleotide binding /// transporter activity /// metal ion binding /// iron ion binding /// oxidoreductase activity /// flavin adenine dinucleotide binding	plasma membrane /// membrane /// integral to membrane /// cytosol /// endosome /// early endosome /// trans-Golgi network transport vesicle /// integral to Golgi membrane /// vesicular fraction
Steap4	117167	STEAP family member 4	oxidation-reduction process /// transport /// ion transport /// iron ion homeostasis	electron carrier activity /// nucleotide binding /// metal ion binding /// iron ion binding /// oxidoreductase activity /// flavin adenine dinucleotide binding	plasma membrane /// membrane /// integral to membrane /// integral to plasma membrane /// Golgi apparatus
Syt1	20979	synaptotagmin I	transport /// neurotransmitter secretion /// synaptic vesicle exocytosis /// regulation of calcium ion-dependent exocytosis	protein binding /// calcium ion binding /// transporter activity /// metal ion binding /// calmodulin binding /// phospholipid binding /// calcium-dependent phospholipid binding /// identical protein binding /// syntaxin binding /// clathrin binding /// calcium-dependent protein binding /// low-density lipoprotein particle receptor binding	plasma membrane /// membrane /// integral to membrane /// cell /// cytoplasm /// secretory granule /// synaptic vesicle /// cell junction /// synaptic vesicle membrane /// dense core granule /// cytoplasmic vesicle /// presynaptic membrane /// neuron projection /// intracellular organelle /// synapse /// excitatory synapse
Tacc2	57752	transforming, acidic coiled-coil containing protein 2	microtubule cytoskeleton organization /// cell proliferation /// cerebral cortex development /// neurogenesis /// interkinetic nuclear migration /// astral microtubule organization /// regulation of microtubule-based process	protein domain specific binding /// nuclear hormone receptor binding	nucleus /// cytoplasm /// nucleolus /// Golgi apparatus /// cytoskeleton
Tbx21	57765	T-box 21	transcription, DNA-dependent /// regulation of transcription, DNA-dependent /// positive regulation of transcription, DNA-dependent /// T cell differentiation /// positive regulation of isotype switching to IgG isotypes /// regulation of immune response /// lymphocyte migration	protein binding /// DNA binding /// sequence-specific DNA binding transcription factor activity /// transcription regulatory region DNA binding	nucleus /// neuronal cell body
Tcf7	21414	transcription factor 7, T cell specific	Wnt receptor signaling pathway /// transcription, DNA-dependent /// regulation of transcription, DNA-dependent /// regulation of transcription from RNA polymerase II promoter /// brain development /// regulation of apoptotic process /// neural tube development /// neurogenesis /// embryonic genitalia morphogenesis /// T cell receptor V(D)J recombination /// regulation of cell proliferation /// al…	DNA binding /// chromatin binding /// sequence-specific DNA binding transcription factor activity /// beta-catenin binding /// transcription regulatory region DNA binding /// sequence-specific DNA binding	nucleus /// transcription factor complex
Tcrg-C4	107576	T cell receptor gamma, constant 4	NA	NA	NA
Tes	21753	testis derived transcript	negative regulation of cell proliferation	metal ion binding /// zinc ion binding	plasma membrane /// nucleus /// cytoplasm /// cell junction /// protein complex
Thbd	21824	thrombomodulin	blood coagulation /// signal transduction /// embryo development /// female pregnancy /// negative regulation of coagulation	calcium ion binding /// receptor activity /// transmembrane signaling receptor activity /// binding	plasma membrane /// membrane /// integral to membrane /// extracellular space /// cell surface
Tirap	117149	toll-interleukin 1 receptor (TIR) domain-containing adaptor protein	signal transduction /// inflammatory response /// cell surface receptor signaling pathway /// I-kappaB kinase/NF-kappaB cascade /// activation of JUN kinase activity /// defense response to Gram-positive bacterium /// response to bacterium /// myeloid cell differentiation /// positive regulation of B cell proliferation /// response to lipopolysaccharide /// regulation of interferon-beta productio…	protein binding /// protein kinase C binding /// phosphatidylinositol-4,5-bisphosphate binding /// Toll-like receptor 4 binding /// Toll-like receptor 2 binding /// protein homodimerization activity /// protein heterodimerization activity	intracellular /// cytoplasm /// endocytic vesicle /// ruffle membrane
Tle1	21885	transducin-like enhancer of split 1, homolog of Drosophila E(spl)	negative regulation of transcription from RNA polymerase II promoter /// Wnt receptor signaling pathway /// transcription, DNA-dependent /// regulation of transcription, DNA-dependent /// regulation of transcription from RNA polymerase II promoter /// negative regulation of transcription, DNA-dependent /// negative regulation of I-kappaB kinase/NF-kappaB cascade	protein binding /// RNA polymerase II transcription corepressor activity /// chromatin binding /// transcription corepressor activity /// transcription factor binding	nucleus /// cytoplasm /// transcription factor complex
Tm6sf2	107770	transmembrane 6 superfamily member 2	NA	NA	membrane /// integral to membrane
Tmem110	69179	transmembrane protein 110	biological_process	molecular_function	membrane /// integral to membrane /// cellular_component
Tmem141	51875	transmembrane protein 141	biological_process	molecular_function	membrane /// integral to membrane /// cellular_component
Tmem167	66074	transmembrane protein 167	biological_process	molecular_function	membrane /// integral to membrane /// cellular_component /// Golgi apparatus
Tmem189	407243	transmembrane protein 189	biological_process	molecular_function	membrane /// integral to membrane /// endoplasmic reticulum /// cellular_component
Tmem200b	623230	transmembrane protein 200B	biological_process	molecular_function	cellular_component
Tmem30b	238257	transmembrane protein 30B	positive regulation of protein exit from endoplasmic reticulum	molecular_function	membrane /// integral to membrane /// cellular_component
Tmem47	192216	transmembrane protein 47	NA	NA	plasma membrane /// membrane /// integral to membrane /// cell-cell junction /// cell junction
Tmem54	66260	transmembrane protein 54	biological_process	molecular_function	membrane /// integral to membrane /// cellular_component
Tmem64	100201	transmembrane protein 64	biological_process	molecular_function	membrane /// integral to membrane /// cellular_component
Tnfrsf19	29820	tumor necrosis factor receptor superfamily, member 19	hair follicle development /// positive regulation of I-kappaB kinase/NF-kappaB cascade	receptor activity /// binding	plasma membrane /// membrane /// integral to membrane /// extracellular region
Tnfrsf21	94185	tumor necrosis factor receptor superfamily, member 21	apoptotic process /// signal transduction /// neuron apoptosis	receptor activity /// binding	membrane /// integral to membrane /// cytoplasm /// axon
Tnnt2	21956	troponin T2, cardiac	muscle contraction /// ATP catabolic process /// regulation of muscle contraction /// heart development /// regulation of heart contraction /// muscle filament sliding /// negative regulation of ATPase activity /// positive regulation of ATPase activity /// regulation of muscle filament sliding speed /// sarcomere organization /// protein heterooligomerization /// response to calcium ion /// acti…	actin binding /// protein binding, bridging /// structural constituent of cytoskeleton /// tropomyosin binding /// troponin C binding /// troponin I binding	cytoplasm /// troponin complex /// striated muscle thin filament /// myofibril /// sarcomere
Tox	252838	thymocyte selection-associated high mobility group box	NA	DNA binding	nucleus
Trp53rk	76367	transformation related protein 53 regulating kinase	protein phosphorylation /// lipopolysaccharide biosynthetic process /// phosphorylation	nucleotide binding /// p53 binding /// protein kinase activity /// protein serine/threonine kinase activity /// protein tyrosine kinase activity /// ATP binding /// kinase activity /// transferase activity /// transferase activity, transferring phosphorus-containing groups /// phosphotransferase activity, alcohol group as acceptor	membrane /// nucleus
Trpm6	225997	transient receptor potential cation channel, subfamily M, member 6	protein phosphorylation /// transport /// ion transport /// calcium ion transport /// metal ion transport /// response to toxin /// phosphorylation /// transmembrane transport /// calcium ion transmembrane transport	nucleotide binding /// protein serine/threonine kinase activity /// ion channel activity /// cation channel activity /// calcium channel activity /// metal ion binding /// ATP binding /// kinase activity /// transferase activity /// transferase activity, transferring phosphorus-containing groups	membrane /// integral to membrane /// apical plasma membrane /// brush border membrane
Tsc22d1	21807	TSC22 domain family, member 1	transcription, DNA-dependent /// regulation of transcription, DNA-dependent /// positive regulation of cell proliferation /// positive regulation of apoptotic process /// negative regulation of apoptotic process	sequence-specific DNA binding transcription factor activity	nucleus /// cytoplasm
Uggt1	320011	UDP-glucose glycoprotein glucosyltransferase 1	metabolic process /// protein glycosylation	unfolded protein binding /// protein binding /// UDP-glucose:glycoprotein glucosyltransferase activity /// transferase activity /// transferase activity, transferring glycosyl groups	endoplasmic reticulum /// endoplasmic reticulum lumen /// endoplasmic reticulum-Golgi intermediate compartment
Usp18	24110	ubiquitin specific peptidase 18	proteolysis /// ubiquitin-dependent protein catabolic process /// ISG15-protein conjugation	cysteine-type peptidase activity /// ubiquitin thiolesterase activity /// peptidase activity /// hydrolase activity /// ISG15-specific protease activity	nucleus
Usp25	30940	ubiquitin specific peptidase 25	proteolysis /// ubiquitin-dependent protein catabolic process /// protein K63-linked deubiquitination /// protein K48-linked deubiquitination	cysteine-type peptidase activity /// ubiquitin thiolesterase activity /// peptidase activity /// ubiquitin-specific protease activity /// hydrolase activity /// SUMO binding	proteasome complex /// nucleus /// cytoplasm
Usp6nl	98910	USP6 N-terminal like	biological_process /// regulation of Rab GTPase activity /// positive regulation of Rab GTPase activity /// positive regulation of GTPase activity	molecular_function /// GTPase activator activity /// Rab GTPase activator activity	intracellular /// cellular_component
Vipr1	22354	vasoactive intestinal peptide receptor 1	signal transduction /// cell surface receptor signaling pathway /// G-protein coupled receptor signaling pathway	signal transducer activity /// receptor activity /// transmembrane signaling receptor activity /// G-protein coupled receptor activity /// vasoactive intestinal polypeptide receptor activity	plasma membrane /// membrane /// integral to membrane /// nucleus /// cytoplasm
Vwa5b1	75718	von Willebrand factor A domain containing 5B1	biological_process	molecular_function	extracellular region /// cellular_component
Vwf	22371	Von Willebrand factor homolog	liver development /// placenta development /// blood coagulation /// cell adhesion /// hemostasis /// platelet activation /// cell-substrate adhesion /// protein homooligomerization	protein binding /// glycoprotein binding /// protease binding /// chaperone binding /// integrin binding /// collagen binding /// immunoglobulin binding /// protein homodimerization activity /// protein N-terminus binding	extracellular region /// endoplasmic reticulum /// proteinaceous extracellular matrix /// external side of plasma membrane /// extracellular matrix /// Weibel-Palade body
Wdr59	319481	WD repeat domain 59	biological_process	molecular_function	cellular_component
Wnk4	69847	WNK lysine deficient protein kinase 4	protein localization /// protein phosphorylation /// ion transport /// chloride transport /// phosphorylation /// cellular chloride ion homeostasis /// regulation of cellular process /// negative regulation of pancreatic juice secretion	nucleotide binding /// protein kinase activity /// protein serine/threonine kinase activity /// ATP binding /// kinase activity /// transferase activity /// transferase activity, transferring phosphorus-containing groups	cytoplasm /// tight junction /// cell junction
Wnt2	22413	wingless-related MMTV integration site 2	negative regulation of transcription from RNA polymerase II promoter /// positive regulation of endothelial cell proliferation /// positive regulation of mesenchymal cell proliferation /// Wnt receptor signaling pathway /// cell-cell signaling /// multicellular organismal development /// positive regulation of cell proliferation /// dorsal/ventral axis specification /// positive regulation of tra…	receptor binding /// frizzled binding /// frizzled-2 binding /// cytokine activity	plasma membrane /// extracellular region /// proteinaceous extracellular matrix /// extracellular space /// cytoplasm /// extracellular matrix
Yaf2	67057	YY1 associated factor 2	transcription, DNA-dependent /// regulation of transcription, DNA-dependent /// positive regulation of transcription, DNA-dependent /// negative regulation of transcription, DNA-dependent	protein binding /// transcription coactivator activity /// transcription corepressor activity /// metal ion binding /// zinc ion binding	intracellular /// nucleus /// cytoplasm
Zfhx2	239102	zinc finger homeobox 2	biological_process	DNA binding	nucleus
Zfp27	22689	zinc finger protein 27	transcription, DNA-dependent /// regulation of transcription, DNA-dependent	nucleic acid binding /// metal ion binding /// zinc ion binding	intracellular /// nucleus
Zfp334	228876	zinc finger protein 334	biological_process	molecular_function /// metal ion binding	cellular_component
Zfp84	74352	zinc finger protein 84	biological_process	molecular_function /// metal ion binding	cellular_component
Znrf3	407821	zinc and ring finger 3	biological_process	molecular_function /// metal ion binding /// zinc ion binding	membrane /// integral to membrane /// cellular_component

## Sheet: males down-regulated
Genes that are down-regulated (p≤0.01) in males
Functional descriptions are obtained from the Gene Ontology (GO) Database. BP = Biological Process, MF = Molecular Function; CC = Cellular Compartment.
gene name	Entrez ID	description	GO-BP descriptions	GO-MF descriptions	GO-CC descriptions
0610009D07Rik	66055	RIKEN cDNA 0610009D07 gene	mRNA processing /// RNA splicing	nucleotide binding /// molecular_function /// nucleic acid binding /// RNA binding	nucleus /// U12-type spliceosomal complex
1700019D03Rik	67080	RIKEN cDNA 1700019D03 gene	biological_process	molecular_function	cellular_component
2010001M09Rik	69816	RIKEN cDNA 2010001M09 gene	positive regulation of immunoglobulin biosynthetic process	NA	endoplasmic reticulum /// endoplasmic reticulum chaperone complex
2210407C18Rik	78354	RIKEN cDNA 2210407C18 gene	biological_process	molecular_function	cellular_component
2810001A02Rik	72146	RIKEN cDNA 2810001A02 gene	NA	NA	NA
2900026A02Rik	243219	RIKEN cDNA 2900026A02 gene	biological_process	molecular_function	cellular_component
3830406C13Rik	218734	RIKEN cDNA 3830406C13 gene	biological_process	molecular_function	cellular_component
4833442J19Rik	320204	RIKEN cDNA 4833442J19 gene	protein methylation /// biological_process /// methylation	molecular_function /// methyltransferase activity /// protein methyltransferase activity /// transferase activity	cellular_component /// cytoplasm
4931414P19Rik	74359	RIKEN cDNA 4931414P19 gene	biological_process	molecular_function	extracellular region /// cellular_component
5031439G07Rik	223739	RIKEN cDNA 5031439G07 gene	biological_process	molecular_function	cellular_component
5330417C22Rik	229722	RIKEN cDNA 5330417C22 gene	macroautophagy /// regulation of apoptotic process /// positive regulation of vacuole organization /// positive regulation of autophagic vacuole assembly	molecular_function	membrane /// integral to membrane /// integral to plasma membrane
9130017K11Rik	72804	RIKEN cDNA 9130017K11 gene	biological_process	molecular_function	cellular_component
9430038I01Rik	77252	RIKEN cDNA 9430038I01 gene	biological_process	molecular_function	cellular_component
A930001N09Rik	77128	RIKEN cDNA A930001N09 gene	regulation of transcription, DNA-dependent /// biological_process	molecular_function /// sequence-specific DNA binding transcription factor activity /// sequence-specific DNA binding	cellular_component
Abcg5	27409	ATP-binding cassette, sub-family G (WHITE), member 5	metabolic process /// ATP catabolic process /// transport /// excretion /// negative regulation of intestinal phytosterol absorption /// intestinal cholesterol absorption /// cholesterol efflux /// cholesterol homeostasis /// negative regulation of intestinal cholesterol absorption	nucleotide binding /// nucleoside-triphosphatase activity /// ATP binding /// ATPase activity /// cholesterol transporter activity /// protein heterodimerization activity	membrane /// integral to membrane /// membrane fraction /// apical plasma membrane /// apical part of cell
Abcg8	67470	ATP-binding cassette, sub-family G (WHITE), member 8	ATP catabolic process /// transport /// excretion /// negative regulation of intestinal phytosterol absorption /// phospholipid transport /// sterol transport /// intestinal cholesterol absorption /// cholesterol efflux /// cholesterol homeostasis /// negative regulation of intestinal cholesterol absorption /// sterol homeostasis	nucleotide binding /// ATP binding /// ATPase activity /// sterol transporter activity /// cholesterol transporter activity /// protein heterodimerization activity	membrane /// integral to membrane /// apical plasma membrane
Abtb1	80283	ankyrin repeat and BTB (POZ) domain containing 1	translation /// translational elongation /// biological_process	molecular_function /// translation elongation factor activity	plasma membrane /// cytoplasm /// nucleolus
Acad8	66948	acyl-Coenzyme A dehydrogenase family, member 8	metabolic process /// oxidation-reduction process /// branched chain family amino acid catabolic process	acyl-CoA dehydrogenase activity /// oxidoreductase activity /// oxidoreductase activity, acting on the CH-CH group of donors /// flavin adenine dinucleotide binding	mitochondrion
Acbd4	67131	acyl-Coenzyme A binding domain containing 4	biological_process	molecular_function	cellular_component
Acot13	66834	acyl-CoA thioesterase 13	metabolic process /// protein homotetramerization	hydrolase activity /// acyl-CoA hydrolase activity	mitochondrion /// cytoplasm
Adam11	11488	a disintegrin and metallopeptidase domain 11	proteolysis /// integrin-mediated signaling pathway	metalloendopeptidase activity /// metallopeptidase activity /// peptidase activity /// zinc ion binding	membrane /// integral to membrane
Adamdec1	58860	ADAM-like, decysin 1	proteolysis	metalloendopeptidase activity /// metallopeptidase activity /// peptidase activity /// metal ion binding /// zinc ion binding /// hydrolase activity	extracellular region /// cellular_component
Adamts10	224697	a disintegrin-like and metallopeptidase (reprolysin type) with thrombospondin type 1 motif, 10	proteolysis	metalloendopeptidase activity /// metallopeptidase activity /// peptidase activity /// metal ion binding /// zinc ion binding /// hydrolase activity	extracellular region /// cellular_component /// proteinaceous extracellular matrix /// extracellular matrix
Adc	242669	arginine decarboxylase	ornithine metabolic process /// polyamine biosynthetic process	protein binding /// catalytic activity /// ornithine decarboxylase activator activity	mitochondrion
Adck5	268822	aarF domain containing kinase 5	biological_process /// phosphorylation	molecular_function /// protein serine/threonine kinase activity /// kinase activity /// transferase activity /// transferase activity, transferring phosphorus-containing groups	membrane /// mitochondrion /// integral to membrane
Adssl1	11565	adenylosuccinate synthetase like 1	purine nucleotide metabolic process /// purine nucleotide biosynthetic process /// AMP biosynthetic process	nucleotide binding /// protein binding /// magnesium ion binding /// adenylosuccinate synthase activity /// metal ion binding /// GTP binding /// ligase activity	membrane /// cytoplasm
Aff3	16764	AF4/FMR2 family, member 3	transcription, DNA-dependent /// response to tumor necrosis factor /// embryonic hindlimb morphogenesis	double-stranded DNA binding /// sequence-specific DNA binding transcription factor activity	nucleus /// nucleolus
Agpat6	102247	1-acylglycerol-3-phosphate O-acyltransferase 6 (lysophosphatidic acid acyltransferase, zeta)	metabolic process /// glandular epithelial cell maturation /// fatty acid metabolic process /// acyl-CoA metabolic process /// triglyceride metabolic process /// phosphatidylcholine biosynthetic process /// lactation /// lipid biosynthetic process /// phospholipid biosynthetic process /// triglyceride biosynthetic process /// mammary gland development /// regulation of multicellular organism grow…	glycerol-3-phosphate O-acyltransferase activity /// acyl-[acyl-carrier-protein]-UDP-N-acetylglucosamine O-acyltransferase activity /// transferase activity /// transferase activity, transferring acyl groups	membrane /// integral to membrane /// endoplasmic reticulum /// membrane fraction /// integral to endoplasmic reticulum membrane
Agxt2l2	72947	alanine-glyoxylate aminotransferase 2-like 2	metabolic process /// biological_process	catalytic activity /// transaminase activity /// transferase activity /// pyridoxal phosphate binding	mitochondrion
Akap8l	54194	A kinase (PRKA) anchor protein 8-like	biological_process /// phosphorylation	molecular_function /// kinase activity	nuclear matrix
Akr1c13	27384	aldo-keto reductase family 1, member C13	oxidation-reduction process /// xenobiotic metabolic process	aldo-keto reductase (NADP) activity /// oxidoreductase activity	NA
Akr1c19	432720	aldo-keto reductase family 1, member C19	biological_process	molecular_function	cellular_component
Aldh1a1	11668	aldehyde dehydrogenase family 1, subfamily A1	metabolic process /// optic cup morphogenesis involved in camera-type eye development /// oxidation-reduction process /// response to oxidative stress /// response to drug /// retinol metabolic process /// retinoic acid metabolic process /// 9-cis-retinoic acid biosynthetic process /// 9-cis-retinoic acid metabolic process /// positive regulation of apoptotic process /// response to ethanol /// e…	retinal dehydrogenase activity /// 3-chloroallyl aldehyde dehydrogenase activity /// aldehyde dehydrogenase (NAD) activity /// oxidoreductase activity /// identical protein binding /// oxidoreductase activity, acting on the aldehyde or oxo group of donors, NAD or NADP as acceptor /// benzaldehyde dehydrogenase (NAD+) activity	soluble fraction /// cytoplasm
Aldh1b1	72535	aldehyde dehydrogenase 1 family, member B1	metabolic process /// oxidation-reduction process	aldehyde dehydrogenase (NAD) activity /// oxidoreductase activity /// oxidoreductase activity, acting on the aldehyde or oxo group of donors, NAD or NADP as acceptor	mitochondrion /// nucleus /// intracellular membrane-bounded organelle
Amdhd1	71761	amidohydrolase domain containing 1	histidine metabolic process /// histidine catabolic process to glutamate and formamide	metal ion binding /// hydrolase activity /// hydrolase activity, acting on carbon-nitrogen (but not peptide) bonds /// hydrolase activity, acting on carbon-nitrogen (but not peptide) bonds, in cyclic amides /// imidazolonepropionase activity	cytoplasm
Amotl2	56332	angiomotin-like 2	hippo signaling cascade	protein binding /// identical protein binding	intracellular /// tight junction /// apical plasma membrane /// cytoplasmic vesicle
Angpt2	11601	angiopoietin 2	angiogenesis /// blood vessel remodeling /// signal transduction /// transmembrane receptor protein tyrosine kinase signaling pathway /// multicellular organismal development /// endoderm development /// negative regulation of cell-substrate adhesion /// negative regulation of angiogenesis /// hemopoiesis /// cell differentiation /// negative regulation of blood vessel endothelial cell migration …	protein binding /// receptor binding /// vascular endothelial growth factor receptor binding /// metal ion binding /// receptor tyrosine kinase binding	plasma membrane /// extracellular region /// extracellular space /// nucleus /// cell projection
Ankrd40	71452	ankyrin repeat domain 40	biological_process	molecular_function	cellular_component
Apln	30878	apelin	regulation of the force of heart contraction /// G-protein coupled receptor signaling pathway /// feeding behavior /// positive regulation of cell proliferation /// positive regulation of vasodilation /// positive regulation of heat generation /// positive regulation of phosphorylation /// drinking behavior /// regulation of respiratory gaseous exchange /// negative regulation of blood pressure /…	apelin receptor binding /// receptor binding /// hormone activity	extracellular space /// perinuclear region of cytoplasm
Arl13b	68146	ADP-ribosylation factor-like 13B	small GTPase mediated signal transduction /// determination of left/right symmetry /// dorsal/ventral pattern formation	nucleotide binding /// GTP binding	intracellular /// cellular_component
Arl3	56350	ADP-ribosylation factor-like 3	cytokinesis /// kidney development /// GTP catabolic process /// cell cycle /// small GTPase mediated signal transduction /// photoreceptor cell development /// cell division /// cilium morphogenesis	nucleotide binding /// protein binding /// GTPase activity /// metal ion binding /// GTP binding /// microtubule binding /// GDP binding	plasma membrane /// intracellular /// membrane /// nucleus /// cytoplasm /// Golgi apparatus /// centrosome /// cytoskeleton /// spindle microtubule /// cytoplasmic microtubule /// midbody /// photoreceptor connecting cilium /// cell projection /// primary cilium
Armcx2	67416	armadillo repeat containing, X-linked 2	biological_process	binding	membrane /// integral to membrane /// cellular_component
Art4	109978	ADP-ribosyltransferase 4	metabolic process /// biological_process	molecular_function /// transferase activity	cellular_component
Ascc1	69090	activating signal cointegrator 1 complex subunit 1	transcription, DNA-dependent /// regulation of transcription, DNA-dependent	transcription coactivator activity /// RNA binding	cytoplasm /// transcription factor complex
Aspg	104816	asparaginase homolog (S. cerevisiae)	cellular amino acid metabolic process /// asparagine metabolic process /// phospholipid metabolic process /// lipid catabolic process	1-alkyl-2-acetylglycerophosphocholine esterase activity /// asparaginase activity /// lysophospholipase activity /// hydrolase activity	soluble fraction
Atp5c1	11949	ATP synthase, H+ transporting, mitochondrial F1 complex, gamma polypeptide 1	ADP biosynthetic process /// ATP catabolic process /// ATP biosynthetic process /// transport /// ion transport /// proton transport /// ATP synthesis coupled proton transport /// ATP metabolic process	proton-transporting ATPase activity, rotational mechanism /// hydrogen ion transporting ATP synthase activity, rotational mechanism /// ATPase activity	mitochondrial proton-transporting ATP synthase complex, catalytic core F(1) /// membrane /// mitochondrion /// mitochondrial inner membrane /// mitochondrial proton-transporting ATP synthase complex /// proton-transporting ATP synthase complex, catalytic core F(1)
Atp5sl	66349	ATP5S-like	biological_process	molecular_function	mitochondrion
Atp6v0e	11974	ATPase, H+ transporting, lysosomal V0 subunit E	metabolic process /// cell growth /// transport /// ion transport /// proton transport /// ATP hydrolysis coupled proton transport /// ion transmembrane transport	hydrogen ion transmembrane transporter activity /// hydrolase activity	membrane /// integral to membrane /// proton-transporting V-type ATPase, V0 domain
Aurkaip1	66077	aurora kinase A interacting protein 1	phosphorylation /// positive regulation of proteolysis	molecular_function /// kinase activity	mitochondrion /// nucleus /// intracellular membrane-bounded organelle
AW551984	244810	expressed sequence AW551984	biological_process	molecular_function	cellular_component
B4galt5	56336	UDP-Gal:betaGlcNAc beta 1,4-galactosyltransferase, polypeptide 5	carbohydrate metabolic process	metal ion binding /// transferase activity /// transferase activity, transferring glycosyl groups	membrane /// integral to membrane /// Golgi apparatus
BC004004	80748	cDNA sequence BC004004	wound healing /// positive regulation of cell cycle /// epithelial cell proliferation	molecular_function	plasma membrane /// membrane /// integral to membrane /// cytoplasm
Bcas2	68183	breast carcinoma amplified sequence 2	mRNA processing /// biological_process /// RNA splicing	molecular_function	nucleus /// spliceosomal complex
Bcl7a	77045	B cell CLL/lymphoma 7A	biological_process	molecular_function	cellular_component
Bdh2	69772	3-hydroxybutyrate dehydrogenase, type 2	metabolic process /// oxidation-reduction process /// fatty acid beta-oxidation /// siderophore biosynthetic process /// iron ion homeostasis	nucleotide binding /// 3-hydroxybutyrate dehydrogenase activity /// oxidoreductase activity /// oxidoreductase activity, acting on the CH-CH group of donors, NAD or NADP as acceptor /// NAD binding	cytoplasm
Blnk	17060	B cell linker	intracellular signal transduction /// positive regulation of signal transduction /// B cell activation	protein binding /// SH3/SH2 adaptor activity	plasma membrane /// intracellular /// membrane /// cytoplasm
Bphl	68021	biphenyl hydrolase-like (serine hydrolase, breast epithelial mucin-associated antigen)	metabolic process /// biological_process	molecular_function /// hydrolase activity	mitochondrion /// cytoplasm
Brap	72399	BRCA1 associated protein	MAPK cascade /// metabolic process /// protein ubiquitination /// Ras protein signal transduction /// negative regulation of signal transduction	nucleotide binding /// ubiquitin-protein ligase activity /// metal ion binding /// nuclear localization sequence binding /// zinc ion binding /// ligase activity	ubiquitin ligase complex /// cytoplasm
Btc	12223	betacellulin, epidermal growth factor family member	positive regulation of urine volume /// epidermal growth factor receptor signaling pathway /// positive regulation of cell proliferation /// negative regulation of apoptotic process /// positive regulation of cell differentiation /// positive regulation of mitosis /// positive regulation of fibroblast proliferation /// positive regulation of cell division	epidermal growth factor receptor binding /// growth factor activity	plasma membrane /// membrane /// integral to membrane /// extracellular region
Bzw2	66912	basic leucine zipper and W2 domains 2	multicellular organismal development /// nervous system development /// biological_process /// RNA metabolic process /// cell differentiation	binding	cellular_component
C330021F23Rik	546049	RIKEN cDNA C330021F23 gene	biological_process	molecular_function	cellular_component
Cacna1e	12290	calcium channel, voltage-dependent, R type, alpha 1E subunit	behavioral fear response /// regulation of heart rate /// transport /// ion transport /// calcium ion transport /// neurological system process /// locomotory behavior /// visual learning /// transmission of nerve impulse /// sensory perception of pain /// sperm motility /// regulation of ion transmembrane transport /// glucose homeostasis /// fear response /// response to pain /// behavioral res…	ion channel activity /// voltage-gated ion channel activity /// voltage-gated calcium channel activity /// calcium channel activity	integral to membrane /// voltage-gated calcium channel complex /// perikaryon
Cacnb2	12296	calcium channel, voltage-dependent, beta 2 subunit	transport /// ion transport /// calcium ion transport /// synaptic transmission /// visual perception /// regulation of ion transmembrane transport /// regulation of calcium ion transport via voltage-gated calcium channel activity /// calcium ion transmembrane transport	protein binding /// ion channel activity /// voltage-gated ion channel activity /// voltage-gated calcium channel activity /// calcium channel regulator activity /// calcium channel activity /// high voltage-gated calcium channel activity	plasma membrane /// membrane /// voltage-gated calcium channel complex
Cacng3	54376	calcium channel, voltage-dependent, gamma subunit 3	transport /// ion transport /// calcium ion transport /// regulation of ion transmembrane transport /// calcium ion transmembrane transport /// regulation of alpha-amino-3-hydroxy-5-methyl-4-isoxazole propionate selective glutamate receptor activity	ion channel activity /// voltage-gated ion channel activity /// calcium channel activity	membrane /// integral to membrane /// alpha-amino-3-hydroxy-5-methyl-4-isoxazolepropionic acid selective glutamate receptor complex
Camkk2	207565	calcium/calmodulin-dependent protein kinase kinase 2, beta	protein phosphorylation /// phosphorylation /// activation of protein kinase activity /// protein autophosphorylation	nucleotide binding /// calcium ion binding /// protein kinase activity /// protein serine/threonine kinase activity /// calmodulin-dependent protein kinase activity /// calmodulin binding /// ATP binding /// kinase activity /// transferase activity /// transferase activity, transferring phosphorus-containing groups	soluble fraction /// cytoplasm
Capg	12332	capping protein (actin filament), gelsolin-like	cell projection assembly	NA	nucleus /// cytoplasm /// nucleolus /// nuclear membrane
Car1	12346	carbonic anhydrase 1	one-carbon metabolic process	carbonate dehydratase activity /// metal ion binding /// zinc ion binding /// lyase activity	cytoplasm /// Golgi apparatus
Car3	12350	carbonic anhydrase 3	one-carbon metabolic process /// response to oxidative stress	carbonate dehydratase activity /// metal ion binding /// zinc ion binding /// nickel cation binding /// lyase activity	cytoplasm
Carhsp1	52502	calcium regulated heat stable protein 1	biological_process	protein binding /// mRNA 3'-UTR binding	soluble fraction /// cytoplasm
Casp3	12367	caspase 3	metabolic process /// B cell homeostasis /// release of cytochrome c from mitochondria /// apoptotic process /// intracellular signal transduction /// DNA fragmentation involved in apoptotic nuclear change /// proteolysis /// protein processing /// induction of apoptosis /// response to DNA damage stimulus /// heart development /// sensory perception of sound /// learning or memory /// induction …	protein binding /// cysteine-type endopeptidase activity /// aspartic-type endopeptidase activity /// cysteine-type peptidase activity /// peptidase activity /// cyclin-dependent protein kinase inhibitor activity /// phospholipase A2 activator activity /// hydrolase activity	intracellular /// mitochondrion /// cytosol /// soluble fraction /// nucleus /// cytoplasm
Ccbl1	70266	cysteine conjugate-beta lyase 1	biosynthetic process /// 1-aminocyclopropane-1-carboxylate biosynthetic process /// kynurenine metabolic process	catalytic activity /// transaminase activity /// kynurenine-oxoglutarate transaminase activity /// transferase activity /// transferase activity, transferring nitrogenous groups /// lyase activity /// 1-aminocyclopropane-1-carboxylate synthase activity /// pyridoxal phosphate binding /// protein homodimerization activity /// glutamine-phenylpyruvate transaminase activity /// cysteine-S-conjugate …	nucleus /// cytoplasm
Ccdc163	68394	coiled-coil domain containing 163	biological_process	molecular_function	cellular_component
Ccdc28a	215814	coiled-coil domain containing 28A	biological_process	molecular_function	cellular_component
Ccdc45	320162	coiled-coil domain containing 45	biological_process	molecular_function	spindle pole /// cytoplasm /// centrosome /// cytoskeleton
Cd177	68891	CD177 antigen	biological_process	molecular_function	plasma membrane /// membrane /// cellular_component /// anchored to membrane
Cd19	12478	CD19 antigen	B cell receptor signaling pathway	NA	membrane /// integral to membrane /// external side of plasma membrane
Cd79a	12518	CD79A antigen (immunoglobulin-associated alpha)	cell surface receptor signaling pathway /// B cell differentiation /// B cell proliferation /// B cell activation /// B cell receptor signaling pathway	protein binding /// transmembrane signaling receptor activity	plasma membrane /// membrane /// integral to membrane /// multivesicular body /// external side of plasma membrane /// B cell receptor complex /// membrane raft
Cd82	12521	CD82 antigen	NA	NA	membrane /// integral to membrane
Cdc14b	218294	CDC14 cell division cycle 14 homolog B (S. cerevisiae)	DNA repair /// protein dephosphorylation /// response to DNA damage stimulus /// dephosphorylation /// G2/M transition DNA damage checkpoint /// peptidyl-tyrosine dephosphorylation /// activation of anaphase-promoting complex activity	phosphoprotein phosphatase activity /// protein serine/threonine phosphatase activity /// protein tyrosine phosphatase activity /// protein tyrosine/serine/threonine phosphatase activity /// hydrolase activity /// phosphatase activity	nucleus /// nucleoplasm /// nucleolus
Cecr2	330409	cat eye syndrome chromosome region, candidate 2 homolog (human)	apoptotic process	molecular_function	nucleus /// nuclear euchromatin
Cep70	68121	centrosomal protein 70	biological_process	molecular_function	nucleus /// cytoplasm /// centrosome /// cytoskeleton /// nuclear membrane
Ces1e	13897	carboxylesterase 1E	metabolic process	carboxylesterase activity /// palmitoyl-CoA hydrolase activity /// hydrolase activity /// retinyl-palmitate esterase activity /// methyl indole-3-acetate esterase activity /// methyl salicylate esterase activity /// methyl jasmonate esterase activity	endoplasmic reticulum
Ces1g	12623	carboxylesterase 1G	metabolic process	carboxylesterase activity /// hydrolase activity /// retinyl-palmitate esterase activity /// methyl indole-3-acetate esterase activity /// methyl salicylate esterase activity /// methyl jasmonate esterase activity	endoplasmic reticulum
Ces3b	13909	carboxylesterase 3B	metabolic process	carboxylesterase activity /// hydrolase activity /// retinyl-palmitate esterase activity /// methyl indole-3-acetate esterase activity /// methyl salicylate esterase activity /// methyl jasmonate esterase activity	endoplasmic reticulum /// cellular_component
Chi3l1	12654	chitinase 3-like 1	carbohydrate metabolic process /// chitin catabolic process /// lung development /// positive regulation of angiogenesis /// positive regulation of protein kinase B signaling cascade /// positive regulation of ERK1 and ERK2 cascade	catalytic activity /// hydrolase activity, hydrolyzing O-glycosyl compounds /// chitinase activity /// chitin binding /// cation binding	extracellular region /// extracellular space
Chst3	53374	carbohydrate (chondroitin 6/keratan) sulfotransferase 3	sulfur compound metabolic process /// carbohydrate metabolic process /// chondroitin sulfate biosynthetic process /// T cell homeostasis /// positive regulation of cellular component movement	proteoglycan sulfotransferase activity /// sulfotransferase activity /// chondroitin 6-sulfotransferase activity /// transferase activity	Golgi membrane /// membrane /// integral to membrane /// Golgi apparatus
Cisd1	52637	CDGSH iron sulfur domain 1	regulation of cellular respiration	metal ion binding /// iron ion binding /// iron-sulfur cluster binding /// 2 iron, 2 sulfur cluster binding	membrane /// mitochondrion /// integral to membrane /// mitochondrial outer membrane /// intracellular membrane-bounded organelle
Clec2h	94071	C-type lectin domain family 2, member h	cellular defense response	receptor activity /// transmembrane signaling receptor activity /// binding /// sugar binding	plasma membrane /// membrane /// integral to membrane /// integral to plasma membrane
Clmn	94040	calmin	biological_process	molecular_function /// actin binding	membrane /// integral to membrane /// cytoplasm
Clstn2	64085	calsyntenin 2	cell adhesion /// homophilic cell adhesion	calcium ion binding	plasma membrane /// membrane /// integral to membrane /// endoplasmic reticulum /// Golgi apparatus /// postsynaptic membrane
Col5a3	53867	collagen, type V, alpha 3	cell-matrix adhesion /// extracellular matrix organization	structural molecule activity /// heparin binding /// proteoglycan binding	collagen /// collagen type V /// extracellular matrix
Col6a2	12834	collagen, type VI, alpha 2	cell adhesion /// protein heterotrimerization	NA	membrane /// extracellular region /// collagen /// proteinaceous extracellular matrix /// extracellular space /// extracellular matrix /// sarcolemma /// protein complex
Coro1a	12721	coronin, actin binding protein 1A	phagolysosome assembly /// actin cytoskeleton organization /// calcium ion transport /// phagocytosis /// actin filament organization /// regulation of actin polymerization or depolymerization /// regulation of cell shape /// cell migration /// positive regulation of cell migration /// leukocyte chemotaxis /// regulation of actin filament polymerization /// cell-substrate adhesion /// uropod orga…	protein binding /// actin binding /// actin filament binding /// protein C-terminus binding /// cytoskeletal protein binding /// identical protein binding /// protein homodimerization activity /// phosphatidylinositol 3-kinase binding	plasma membrane /// immunological synapse /// phagocytic cup /// membrane /// cytoplasm /// cytoskeleton /// actin filament /// actin cytoskeleton /// lamellipodium /// cortical actin cytoskeleton /// cell leading edge /// cytoplasmic vesicle /// protein complex /// phagocytic vesicle
Cox17	12856	cytochrome c oxidase, subunit XVII assembly protein homolog (yeast)	copper ion transport	metal ion binding /// copper ion binding /// enzyme activator activity /// copper chaperone activity	mitochondrion /// mitochondrial intermembrane space
Cox7a2	12866	cytochrome c oxidase, subunit VIIa 2	biological_process /// proton transport /// ion transmembrane transport	electron carrier activity /// molecular_function /// cytochrome-c oxidase activity	membrane /// mitochondrion /// mitochondrial inner membrane /// mitochondrial respiratory chain
Cryl1	68631	crystallin, lambda 1	oxidation-reduction process /// fatty acid metabolic process	nucleotide binding /// 3-hydroxyacyl-CoA dehydrogenase activity /// oxidoreductase activity /// oxidoreductase activity, acting on the CH-OH group of donors, NAD or NADP as acceptor /// protein homodimerization activity /// L-gulonate 3-dehydrogenase activity /// coenzyme binding /// NAD+ binding	cellular_component /// cytoplasm
Csgalnact1	234356	chondroitin sulfate N-acetylgalactosaminyltransferase 1	metabolic process /// UDP-N-acetylgalactosamine metabolic process /// chondroitin sulfate biosynthetic process /// UDP-glucuronate metabolic process /// chondroitin sulfate proteoglycan biosynthetic process, polysaccharide chain biosynthetic process	metal ion binding /// acetylgalactosaminyltransferase activity /// peptidoglycan glycosyltransferase activity /// glucuronosyltransferase activity /// transferase activity /// transferase activity, transferring hexosyl groups /// glucuronylgalactosylproteoglycan 4-beta-N-acetylgalactosaminyltransferase activity /// glucuronosyl-N-acetylgalactosaminyl-proteoglycan 4-beta-N-acetylgalactosaminyltran…	membrane /// integral to membrane /// soluble fraction /// Golgi apparatus /// Golgi cisterna membrane
Csk	12988	c-src tyrosine kinase	intracellular signal transduction /// protein phosphorylation /// negative regulation of cell proliferation /// negative regulation of low-density lipoprotein particle clearance /// phosphorylation /// negative regulation of interleukin-6 production /// negative regulation of kinase activity /// positive regulation of MAP kinase activity /// negative regulation of bone resorption /// protein auto…	nucleotide binding /// protein binding /// protein kinase activity /// protein tyrosine kinase activity /// non-membrane spanning protein tyrosine kinase activity /// ATP binding /// kinase activity /// transferase activity /// transferase activity, transferring phosphorus-containing groups /// protein phosphatase binding /// proline-rich region binding	plasma membrane /// intracellular /// membrane /// cytoplasm /// Golgi apparatus /// centrosome /// cell-cell junction /// intracellular membrane-bounded organelle /// membrane raft
Ctnnbip1	67087	catenin beta interacting protein 1	negative regulation of transcription from RNA polymerase II promoter /// branching involved in ureteric bud morphogenesis /// regulation of vascular permeability involved in acute inflammatory response /// Wnt receptor signaling pathway /// anterior/posterior pattern specification /// negative regulation of Wnt receptor signaling pathway /// negative regulation of protein complex assembly /// neg…	protein binding /// beta-catenin binding /// armadillo repeat domain binding	cytosol /// nucleus /// cytoplasm /// Axin-APC-beta-catenin-GSK3B complex
Ctsg	13035	cathepsin G	metabolic process /// defense response to fungus /// proteolysis /// defense response to Gram-positive bacterium /// response to lipopolysaccharide /// negative regulation of growth of symbiont in host /// positive regulation of immune response /// neutrophil mediated killing of gram-positive bacterium	serine-type endopeptidase activity /// catalytic activity /// serine-type peptidase activity /// peptidase activity /// heparin binding /// hydrolase activity	plasma membrane /// intermediate filament /// membrane /// extracellular space /// secretory granule
Cxadr	13052	coxsackie virus and adenovirus receptor	heterophilic cell-cell adhesion /// cell adhesion /// mitochondrion organization /// heart development /// epithelial structure maintenance /// cell-cell adhesion /// neutrophil chemotaxis /// actin cytoskeleton reorganization /// homotypic cell-cell adhesion /// cell-cell junction organization /// cardiac muscle fiber development /// defense response to virus /// negative regulation of cardiac m…	protein binding /// receptor binding /// cell adhesion molecule binding /// receptor activity /// beta-catenin binding /// identical protein binding /// PDZ domain binding /// connexin binding	plasma membrane /// acrosomal vesicle /// membrane /// integral to membrane /// extracellular region /// extracellular space /// nucleus /// cytoplasm /// cell-cell junction /// adherens junction /// tight junction /// intercalated disc /// basolateral plasma membrane /// apicolateral plasma membrane /// cell junction /// filopodium /// growth cone /// neuromuscular junction /// neuron projection…
Cxcr2	12765	chemokine (C-X-C motif) receptor 2	apoptotic process /// signal transduction /// chemotaxis /// cellular defense response /// cell surface receptor signaling pathway /// G-protein coupled receptor signaling pathway /// activation of phospholipase C activity by G-protein coupled receptor protein signaling pathway coupled to IP3 second messenger /// elevation of cytosolic calcium ion concentration /// positive regulation of cell pro…	protein binding /// signal transducer activity /// receptor activity /// interleukin-8 receptor activity /// G-protein coupled receptor activity /// chemokine receptor activity /// C-X-C chemokine receptor activity /// interleukin-8 binding	plasma membrane /// intracellular /// membrane /// integral to membrane /// cell surface /// mast cell granule
Cxxc5	67393	CXXC finger 5	signal transduction /// positive regulation of I-kappaB kinase/NF-kappaB cascade	DNA binding /// signal transducer activity /// metal ion binding /// zinc ion binding	cellular_component /// nucleus /// cytoplasm
Cyp2b10	13088	cytochrome P450, family 2, subfamily b, polypeptide 10	oxidation-reduction process /// steroid metabolic process /// drug metabolic process /// cellular ketone metabolic process /// exogenous drug catabolic process	monooxygenase activity /// metal ion binding /// oxidoreductase activity /// steroid hydroxylase activity	microsome
Cyp3a13	13113	cytochrome P450, family 3, subfamily a, polypeptide 13	oxidation-reduction process /// positive regulation of gene expression	electron carrier activity /// monooxygenase activity /// metal ion binding /// iron ion binding /// oxidoreductase activity /// oxidoreductase activity, acting on paired donors, with incorporation or reduction of molecular oxygen /// oxidoreductase activity, acting on paired donors, with incorporation or reduction of molecular oxygen, reduced flavin or flavoprotein as one donor, and incorporation…	membrane /// endoplasmic reticulum
Cyp4b1	13120	cytochrome P450, family 4, subfamily b, polypeptide 1	oxidation-reduction process /// cellular aromatic compound metabolic process /// biphenyl metabolic process /// fluorene metabolic process /// exogenous drug catabolic process	electron carrier activity /// monooxygenase activity /// metal ion binding /// iron ion binding /// oxidoreductase activity /// drug binding /// oxidoreductase activity, acting on paired donors, with incorporation or reduction of molecular oxygen /// fluorene oxygenase activity /// heme binding /// aromatase activity	membrane /// endoplasmic reticulum /// microsome
D10Jhu81e	28295	DNA segment, Chr 10, Johns Hopkins University 81 expressed	biological_process	molecular_function	mitochondrion
D11Wsu99e	28081	DNA segment, Chr 11, Wayne State University 99, expressed	biological_process	molecular_function	cellular_component
D930015E06Rik	229473	RIKEN cDNA D930015E06 gene	biological_process	molecular_function	membrane /// integral to membrane /// cellular_component
Dclk3	245038	doublecortin-like kinase 3	intracellular signal transduction /// protein phosphorylation /// phosphorylation	nucleotide binding /// protein kinase activity /// protein serine/threonine kinase activity /// ATP binding /// kinase activity /// transferase activity /// transferase activity, transferring phosphorus-containing groups	nucleus /// cytoplasm
Dctd	320685	dCMP deaminase	metabolic process /// biological_process /// nucleotide biosynthetic process	catalytic activity /// dCMP deaminase activity /// metal ion binding /// zinc ion binding /// hydrolase activity /// hydrolase activity, acting on carbon-nitrogen (but not peptide) bonds	cellular_component
Ddc	13195	dopa decarboxylase	cellular amino acid metabolic process /// response to toxin /// synaptic vesicle amine transport /// carboxylic acid metabolic process /// dopamine biosynthetic process /// catecholamine biosynthetic process /// serotonin biosynthetic process	catalytic activity /// aromatic-L-amino-acid decarboxylase activity /// amino acid binding /// lyase activity /// carboxy-lyase activity /// protein domain specific binding /// pyridoxal phosphate binding	soluble fraction /// cytoplasm /// synaptic vesicle /// axon /// neuronal cell body
Dedd2	67379	death effector domain-containing DNA binding protein 2	apoptotic process /// transcription, DNA-dependent /// regulation of transcription, DNA-dependent /// induction of apoptosis via death domain receptors /// regulation of apoptotic process /// apoptotic nuclear change	molecular_function /// DNA binding	nucleus /// nucleolus
Dixdc1	330938	DIX domain containing 1	Wnt receptor signaling pathway /// cell cycle /// multicellular organismal development /// cerebellar cortex development /// cerebral cortex cell migration /// cerebral cortex radially oriented cell migration /// cell proliferation in forebrain /// forebrain ventricular zone progenitor cell division /// positive regulation of Wnt receptor signaling pathway /// forebrain development /// regulation…	protein binding /// actin binding /// signal transducer activity /// protein domain specific binding /// mitogen-activated protein kinase kinase kinase binding /// gamma-tubulin binding	intracellular /// cytosol /// cytoplasm /// cell cortex /// cell junction /// neuronal cell body /// protein complex /// axon terminus
Dll4	54485	delta-like 4 (Drosophila)	angiogenesis /// cell communication /// Notch signaling pathway /// multicellular organismal development /// cell differentiation /// negative regulation of blood vessel endothelial cell migration /// regulation of neurogenesis	protein binding /// calcium ion binding /// Notch binding	membrane /// integral to membrane /// integral to plasma membrane
Dnahc11	13411	dynein, axonemal, heavy chain 11	ciliary or flagellar motility /// determination of left/right symmetry	nucleotide binding /// microtubule motor activity /// ATP binding	axonemal dynein complex /// cilium
Dopey2	70028	dopey family member 2	transport /// biological_process /// protein transport	molecular_function	cellular_component
Dsc2	13506	desmocollin 2	cell adhesion /// homophilic cell adhesion	calcium ion binding	plasma membrane /// membrane /// integral to membrane /// cell-cell adherens junction /// cell junction /// desmosome
Dsp	109620	desmoplakin	cell-cell adhesion /// peptide cross-linking /// keratinocyte differentiation /// adherens junction organization /// skin development	protein binding /// protein binding, bridging /// structural molecule activity	cornified envelope /// mitochondrion /// membrane fraction /// cytoplasm /// cytoskeleton /// fascia adherens /// basolateral plasma membrane /// cell junction /// desmosome
Dtd1	66044	D-tyrosyl-tRNA deacylase 1 homolog (S. cerevisiae)	biological_process /// D-amino acid catabolic process	molecular_function /// hydrolase activity /// hydrolase activity, acting on ester bonds	cytoplasm /// nucleolus
Dyrk1b	13549	dual-specificity tyrosine-(Y)-phosphorylation regulated kinase 1b	protein phosphorylation /// myoblast fusion /// phosphorylation /// positive regulation of transcription, DNA-dependent	nucleotide binding /// transcription coactivator activity /// protein kinase activity /// protein serine/threonine kinase activity /// protein serine/threonine/tyrosine kinase activity /// protein tyrosine kinase activity /// ATP binding /// kinase activity /// transferase activity /// transferase activity, transferring phosphorus-containing groups	nucleus /// intracellular membrane-bounded organelle
Ebf1	13591	early B cell factor 1	transcription, DNA-dependent /// regulation of transcription, DNA-dependent /// multicellular organismal development /// positive regulation of transcription, DNA-dependent	protein binding /// DNA binding /// sequence-specific DNA binding transcription factor activity /// metal ion binding /// C2H2 zinc finger domain binding	nucleus
Eef2k	13631	eukaryotic elongation factor-2 kinase	translational elongation /// protein phosphorylation /// phosphorylation /// regulation of protein autophosphorylation /// protein autophosphorylation	nucleotide binding /// calcium ion binding /// protein serine/threonine kinase activity /// elongation factor-2 kinase activity /// binding /// calmodulin binding /// ATP binding /// translation factor activity, nucleic acid binding /// kinase activity /// transferase activity /// transferase activity, transferring phosphorus-containing groups	NA
Efna1	13636	ephrin A1	negative regulation of transcription from RNA polymerase II promoter /// activation of MAPK activity /// angiogenesis /// aortic valve morphogenesis /// mitral valve morphogenesis /// endocardial cushion to mesenchymal transition involved in heart valve formation /// negative regulation of epithelial to mesenchymal transition /// notochord formation /// cell migration /// neuron differentiation /…	ephrin receptor binding	plasma membrane /// membrane /// extracellular region /// anchored to plasma membrane /// anchored to membrane
Eif4b	75705	eukaryotic translation initiation factor 4B	translation /// translational initiation	nucleotide binding /// nucleic acid binding /// RNA binding /// translation initiation factor activity	NA
Emg1	14791	EMG1 nucleolar protein homolog (S. cerevisiae)	ribosome biogenesis /// rRNA processing /// rRNA methylation /// methylation	RNA binding /// methyltransferase activity /// transferase activity /// rRNA binding /// rRNA (pseudouridine) methyltransferase activity	cellular_component /// nucleus
Endog	13804	endonuclease G	metabolic process /// in utero embryonic development /// DNA fragmentation involved in apoptotic nuclear change /// response to antibiotic /// response to tumor necrosis factor /// positive regulation of apoptotic process /// nucleic acid phosphodiester bond hydrolysis	nucleic acid binding /// nuclease activity /// endonuclease activity /// metal ion binding /// hydrolase activity	mitochondrion
Epha2	13836	Eph receptor A2	skeletal system development /// angiogenesis /// blood vessel development /// vasculogenesis /// osteoblast differentiation /// apoptotic process /// cell adhesion /// transmembrane receptor protein tyrosine kinase signaling pathway /// protein phosphorylation /// regulation of lamellipodium assembly /// notochord formation /// phosphorylation /// neural tube development /// cell differentiation …	nucleotide binding /// protein binding /// protein kinase activity /// protein tyrosine kinase activity /// transmembrane receptor protein tyrosine kinase activity /// receptor activity /// ephrin receptor activity /// ATP binding /// kinase activity /// transferase activity /// transferase activity, transferring phosphorus-containing groups	plasma membrane /// intracellular /// membrane /// integral to membrane /// integral to plasma membrane /// focal adhesion /// cell junction /// leading edge membrane /// cell projection
Eps8l2	98845	EPS8-like 2	Rac protein signal transduction	actin filament binding	plasma membrane /// ruffle /// cytoplasm
Erbb4	13869	v-erb-a erythroblastic leukemia viral oncogene homolog 4 (avian)	neural crest cell migration /// apoptotic process /// signal transduction /// transmembrane receptor protein tyrosine kinase signaling pathway /// transcription, DNA-dependent /// regulation of transcription, DNA-dependent /// protein phosphorylation /// multicellular organismal development /// embryonic pattern specification /// nervous system development /// heart development /// lactation /// …	nucleotide binding /// protein binding /// protein kinase activity /// protein tyrosine kinase activity /// transmembrane receptor protein tyrosine kinase activity /// receptor signaling protein tyrosine kinase activity /// receptor activity /// epidermal growth factor receptor binding /// ATP binding /// transcription regulatory region DNA binding /// kinase activity /// transferase activity ///…	plasma membrane /// membrane /// mitochondrion /// integral to membrane /// nucleus /// cytoplasm /// caveola /// postsynaptic density /// basolateral plasma membrane /// membrane raft
Erlin1	226144	ER lipid raft associated 1	ER-associated protein catabolic process	NA	membrane /// integral to membrane /// endoplasmic reticulum /// endoplasmic reticulum membrane
Esm1	71690	endothelial cell-specific molecule 1	regulation of cell growth /// biological_process	molecular_function /// insulin-like growth factor binding	extracellular region /// cellular_component
Esrp2	77411	epithelial splicing regulatory protein 2	mRNA processing /// RNA splicing /// regulation of RNA splicing	nucleotide binding /// nucleic acid binding /// RNA binding /// mRNA binding	nucleus
Fam108c	70178	family with sequence similarity 108, member C	metabolic process	hydrolase activity	NA
Fam126b	213056	family with sequence similarity 126, member B	biological_process	molecular_function	intracellular
Fam158a	85308	family with sequence similarity 158, member A	NA	NA	NA
Fam162a	70186	family with sequence similarity 162, member A	biological_process	molecular_function	membrane /// mitochondrion /// integral to membrane
Fdxr	14149	ferredoxin reductase	oxidation-reduction process /// electron transport chain /// lipid metabolic process /// transport /// steroid metabolic process /// cholesterol metabolic process /// NADPH oxidation	nucleotide binding /// ferredoxin-NADP+ reductase activity /// oxidoreductase activity /// NADPH-adrenodoxin reductase activity /// NADPH binding	mitochondrion /// mitochondrial inner membrane
Fkbp8	14232	FK506 binding protein 8	protein peptidyl-prolyl isomerization /// cell fate specification /// protein folding /// apoptotic process /// smoothened signaling pathway /// dorsal/ventral pattern formation /// regulation of gene expression /// peptidyl-proline modification /// dorsal/ventral neural tube patterning /// neural tube development /// regulation of BMP signaling pathway /// positive regulation of BMP signaling pa…	peptidyl-prolyl cis-trans isomerase activity /// binding /// FK506 binding /// isomerase activity	membrane /// mitochondrion /// integral to membrane /// mitochondrial envelope /// integral to endoplasmic reticulum membrane
Foxo4	54601	forkhead box O4	G1 phase of mitotic cell cycle /// negative regulation of transcription from RNA polymerase II promoter /// transcription, DNA-dependent /// regulation of transcription, DNA-dependent /// cell cycle /// cell cycle arrest /// mitotic cell cycle G2/M transition DNA damage checkpoint /// multicellular organismal development /// embryo development /// pattern specification process /// tissue developm…	DNA binding /// double-stranded DNA binding /// sequence-specific DNA binding transcription factor activity /// sequence-specific distal enhancer binding RNA polymerase II transcription factor activity /// transcription factor binding /// DNA binding, bending /// enzyme binding /// protein kinase binding /// sequence-specific DNA binding	cytosol /// nucleus /// cytoplasm /// transcription factor complex
Foxp1	108655	forkhead box P1	negative regulation of transcription from RNA polymerase II promoter /// in utero embryonic development /// positive regulation of mesenchymal cell proliferation /// pre-B cell differentiation /// positive regulation of immunoglobulin production /// transcription, DNA-dependent /// regulation of transcription, DNA-dependent /// embryo development /// pattern specification process /// heart develo…	protein binding /// DNA binding /// chromatin binding /// double-stranded DNA binding /// sequence-specific DNA binding transcription factor activity /// sequence-specific distal enhancer binding RNA polymerase II transcription factor activity /// metal ion binding /// transcription factor binding /// zinc ion binding /// DNA binding, bending /// protein homodimerization activity /// sequence-spe…	intracellular /// nucleus /// cytoplasm /// transcription factor complex
Ftcd	14317	formiminotransferase cyclodeaminase	metabolic process /// cytoskeleton organization /// histidine metabolic process /// histidine catabolic process /// cellular metabolic process	catalytic activity /// folic acid binding /// transferase activity /// lyase activity /// glutamate formimidoyltransferase activity /// formimidoyltetrahydrofolate cyclodeaminase activity	cytoplasm /// Golgi apparatus /// cytoskeleton
Gabarapl1	57436	gamma-aminobutyric acid (GABA) A receptor-associated protein-like 1	NA	protein binding /// cytoskeletal protein binding	intracellular /// membrane /// endoplasmic reticulum /// cytoplasm /// autophagic vacuole /// Golgi apparatus /// cytoskeleton /// microtubule /// dendrite membrane /// dendrite cytoplasm /// cell body
Glb1	12091	galactosidase, beta 1	metabolic process /// carbohydrate metabolic process /// galactose catabolic process	galactoside binding /// catalytic activity /// hydrolase activity, hydrolyzing O-glycosyl compounds /// beta-galactosidase activity /// hydrolase activity /// hydrolase activity, acting on glycosyl bonds /// cation binding	lysosome /// soluble fraction
Gldc	104174	glycine decarboxylase	glycine decarboxylation via glycine cleavage system /// oxidation-reduction process /// cellular amino acid metabolic process /// glycine metabolic process	catalytic activity /// glycine dehydrogenase (decarboxylating) activity /// oxidoreductase activity /// glycine binding /// lyase activity /// enzyme binding /// pyridoxal phosphate binding /// protein homodimerization activity /// protein dimerization activity	mitochondrion /// glycine cleavage complex
Gm10319	381806	murinoglobulin pseudogene	NA	NA	NA
Gm3258	100041294	predicted gene 3258	transcription, DNA-dependent /// regulation of transcription, DNA-dependent /// biological_process /// positive regulation of transcription elongation, DNA-dependent	molecular_function /// metal ion binding /// zinc ion binding	cellular_component /// nucleus
Gm5420	432436	predicted gene 5420	biological_process	molecular_function	cellular_component
Gm9791	100040232	calcium regulated heat stable protein 1 pseudogene	NA	NA	NA
Gpank1	81845	G patch domain and ankyrin repeats 1	biological_process	protein binding /// nucleic acid binding	intracellular /// cellular_component
Gpd1l	333433	glycerol-3-phosphate dehydrogenase 1-like	carbohydrate metabolic process /// glycerol-3-phosphate metabolic process /// oxidation-reduction process /// glycerol-3-phosphate catabolic process	nucleotide binding /// glycerol-3-phosphate dehydrogenase [NAD+] activity /// oxidoreductase activity /// oxidoreductase activity, acting on CH-OH group of donors /// oxidoreductase activity, acting on the CH-OH group of donors, NAD or NADP as acceptor /// protein homodimerization activity /// coenzyme binding /// NAD binding	cytoplasm /// glycerol-3-phosphate dehydrogenase complex
Gpr12	14738	G-protein coupled receptor 12	signal transduction /// cellular calcium ion homeostasis /// G-protein coupled receptor signaling pathway	signal transducer activity /// receptor activity /// G-protein coupled receptor activity /// phosphatidylcholine binding	plasma membrane /// membrane /// integral to membrane
Gpr146	80290	G protein-coupled receptor 146	signal transduction /// G-protein coupled receptor signaling pathway /// biological_process	molecular_function /// signal transducer activity /// receptor activity /// G-protein coupled receptor activity	plasma membrane /// membrane /// integral to membrane /// cellular_component
Gramd4	223752	GRAM domain containing 4	apoptotic process /// biological_process	molecular_function	membrane /// mitochondrion /// integral to membrane /// cellular_component
Gsto1	14873	glutathione S-transferase omega 1	metabolic process /// oxidation-reduction process /// L-ascorbic acid metabolic process /// L-ascorbic acid biosynthetic process /// xenobiotic catabolic process /// cellular response to arsenic-containing substance	glutathione transferase activity /// oxidoreductase activity /// transferase activity /// glutathione dehydrogenase (ascorbate) activity /// methylarsonate reductase activity	cytosol /// basement membrane /// insoluble fraction /// cytoplasm /// axon /// nuclear membrane /// myelin sheath /// cell body
H2afv	77605	H2A histone family, member V	nucleosome assembly /// biological_process	DNA binding	nucleosome /// cellular_component /// nucleus /// chromosome
Hal	15109	histidine ammonia lyase	metabolic process /// histidine metabolic process /// histidine catabolic process /// biosynthetic process	catalytic activity /// histidine ammonia-lyase activity /// lyase activity /// ammonia-lyase activity	soluble fraction /// cytoplasm
Hamp	84506	hepcidin antimicrobial peptide	defense response to bacterium /// defense response to fungus /// cellular iron ion homeostasis	hormone activity	extracellular region /// cytoplasm /// apical cortex
Hamp2	66438	hepcidin antimicrobial peptide 2	defense response to bacterium /// defense response to fungus /// cellular iron ion homeostasis /// killing of cells of other organism	hormone activity	extracellular region
Hebp1	15199	heme binding protein 1	heme metabolic process	heme binding	mitochondrion /// cytosol /// cytoplasm
Hey1	15213	hairy/enhancer-of-split related with YRPW motif 1	negative regulation of transcription from RNA polymerase II promoter /// blood vessel development /// vasculogenesis /// osteoblast development /// epithelial to mesenchymal transition involved in endocardial cushion formation /// endocardial cushion to mesenchymal transition involved in heart valve formation /// ventricular trabecula myocardium morphogenesis /// transcription, DNA-dependent /// …	protein binding transcription factor activity /// sequence-specific DNA binding transcription factor activity /// microsatellite binding	nucleus
Hey2	15214	hairy/enhancer-of-split related with YRPW motif 2	negative regulation of transcription from RNA polymerase II promoter /// blood vessel development /// vasculogenesis /// atrioventricular valve development /// tricuspid valve formation /// endocardial cushion to mesenchymal transition involved in heart valve formation /// cardiac ventricle morphogenesis /// ventricular trabecula myocardium morphogenesis /// cardiac muscle hypertrophy /// transcr…	protein binding /// RNA polymerase II core promoter sequence-specific DNA binding transcription factor activity /// protein binding transcription factor activity /// RNA polymerase II activating transcription factor binding /// DNA binding /// sequence-specific DNA binding transcription factor activity /// transcription factor binding /// microsatellite binding /// histone deacetylase binding ///…	nucleus /// cytoplasm /// transcription factor complex /// transcriptional repressor complex
Heyl	56198	hairy/enhancer-of-split related with YRPW motif-like	epithelial to mesenchymal transition involved in endocardial cushion formation /// transcription, DNA-dependent /// regulation of transcription, DNA-dependent /// regulation of transcription from RNA polymerase II promoter /// Notch signaling pathway /// multicellular organismal development /// peripheral nervous system development /// negative regulation of transcription, DNA-dependent /// posit…	protein binding /// RNA polymerase II core promoter sequence-specific DNA binding /// RNA polymerase II core promoter sequence-specific DNA binding transcription factor activity /// protein binding transcription factor activity /// RNA polymerase II core promoter proximal region sequence-specific DNA binding transcription factor activity involved in positive regulation of transcription /// RNA po…	nucleus /// cytoplasm /// transcription factor complex
Hist1h1c	50708	histone cluster 1, H1c	nucleosome assembly /// nucleosome positioning	protein binding /// DNA binding	nucleosome /// nucleus /// chromosome
Hist1h1d	14957	histone cluster 1, H1d	nucleosome assembly /// nucleosome positioning	protein binding /// DNA binding	nucleosome /// nuclear chromatin /// nucleus /// chromosome
Hivep3	16656	human immunodeficiency virus type I enhancer binding protein 3	transcription, DNA-dependent /// regulation of transcription, DNA-dependent /// positive regulation of transcription, DNA-dependent	nucleic acid binding /// DNA binding /// metal ion binding /// zinc ion binding	intracellular /// nucleus /// cytoplasm
Hsd17b13	243168	hydroxysteroid (17-beta) dehydrogenase 13	oxidation-reduction process /// biological_process	molecular_function /// oxidoreductase activity	cellular_component
Iah1	67732	isoamyl acetate-hydrolyzing esterase 1 homolog (S. cerevisiae)	lipid metabolic process /// biological_process /// lipid catabolic process	molecular_function /// hydrolase activity /// hydrolase activity, acting on ester bonds	cellular_component
Idh2	269951	isocitrate dehydrogenase 2 (NADP+), mitochondrial	glyoxylate cycle /// tricarboxylic acid cycle /// isocitrate metabolic process /// oxidation-reduction process /// response to stress	magnesium ion binding /// isocitrate dehydrogenase (NADP+) activity /// metal ion binding /// oxidoreductase activity /// oxidoreductase activity, acting on the CH-OH group of donors, NAD or NADP as acceptor /// NAD binding	mitochondrion /// mitochondrial inner membrane
Igbp1	18518	immunoglobulin (CD79A) binding protein 1	negative regulation of transcription from RNA polymerase II promoter /// regulation of signal transduction /// negative regulation of stress-activated MAPK cascade /// response to tumor necrosis factor /// positive regulation of dephosphorylation /// negative regulation of protein dephosphorylation /// B cell activation /// negative regulation of apoptotic process /// negative regulation of cyste…	protein binding /// protein phosphatase type 2A regulator activity /// mitogen-activated protein kinase kinase binding	cytoplasm
Igfbp3	16009	insulin-like growth factor binding protein 3	regulation of cell growth /// negative regulation of protein phosphorylation /// protein phosphorylation /// negative regulation of cell proliferation /// regulation of glucose metabolic process /// negative regulation of smooth muscle cell migration /// regulation of growth /// positive regulation of apoptotic process /// positive regulation of MAPK cascade /// positive regulation of insulin-lik…	fibronectin binding /// insulin-like growth factor binding /// protein tyrosine phosphatase activator activity /// insulin-like growth factor I binding /// insulin-like growth factor II binding	extracellular space /// nucleus /// insulin-like growth factor binding protein complex /// insulin-like growth factor ternary complex /// insulin-like growth factor binary complex
Igll1	16136	immunoglobulin lambda-like polypeptide 1	NA	protein binding	NA
Il7	16196	interleukin 7	T cell lineage commitment /// anti-apoptosis /// immune response /// regulation of gene expression /// negative regulation of cell growth /// positive regulation of B cell proliferation /// negative regulation of apoptotic process /// negative regulation of catalytic activity /// bone resorption /// positive regulation of T cell differentiation /// positive regulation of organ growth /// homeosta…	cytokine activity /// cytokine receptor binding /// interleukin-7 receptor binding /// growth factor activity	extracellular region /// extracellular space
Ipmk	69718	inositol polyphosphate multikinase	metabolic process /// neural tube formation /// phosphorylation /// inositol phosphate biosynthetic process /// phosphatidylinositol phosphorylation	nucleotide binding /// inositol-1,4,5-trisphosphate 6-kinase activity /// inositol tetrakisphosphate 3-kinase activity /// ATP binding /// inositol-1,4,5-trisphosphate 3-kinase activity /// kinase activity /// transferase activity	nucleus
Irak2	108960	interleukin-1 receptor-associated kinase 2	metabolic process /// regulation of cytokine-mediated signaling pathway /// apoptotic process /// signal transduction /// protein phosphorylation /// regulation of apoptotic process /// lipopolysaccharide-mediated signaling pathway /// negative regulation of NF-kappaB transcription factor activity /// negative regulation of sequence-specific DNA binding transcription factor activity /// positive …	nucleotide binding /// protein binding /// protein kinase activity /// ATP binding /// transferase activity, transferring phosphorus-containing groups /// protein homodimerization activity /// protein heterodimerization activity	cell surface
Ivd	56357	isovaleryl coenzyme A dehydrogenase	metabolic process /// oxidation-reduction process /// leucine catabolic process	acyl-CoA dehydrogenase activity /// oxidoreductase activity /// isovaleryl-CoA dehydrogenase activity /// oxidoreductase activity, acting on the CH-CH group of donors /// flavin adenine dinucleotide binding	mitochondrion /// mitochondrial matrix /// mitochondrial membrane
Ivns1abp	117198	influenza virus NS1A binding protein	biological_process	molecular_function	cellular_component /// nucleus /// cytoplasm /// cytoskeleton
Izumo4	71564	IZUMO family member 4	biological_process	molecular_function	cellular_component
Jhdm1d	338523	jumonji C domain-containing histone demethylase 1 homolog D (S. cerevisiae)	oxidation-reduction process /// transcription, DNA-dependent /// regulation of transcription, DNA-dependent /// nervous system development /// positive regulation of transcription, DNA-dependent /// chromatin modification /// histone H3-K9 demethylation /// histone H4-K20 demethylation /// histone H3-K36 demethylation /// histone H3-K27 demethylation	metal ion binding /// iron ion binding /// oxidoreductase activity /// zinc ion binding /// oxidoreductase activity, acting on single donors with incorporation of molecular oxygen, incorporation of two atoms of oxygen /// oxidoreductase activity, acting on paired donors, with incorporation or reduction of molecular oxygen, 2-oxoglutarate as one donor, and incorporation of one atom each of oxygen …	nucleus /// nucleolus
Jtb	23922	jumping translocation breakpoint	apoptotic process /// cell cycle /// mitosis /// cell cycle cytokinesis /// regulation of cell proliferation /// negative regulation of apoptotic process /// positive regulation of protein kinase activity /// cell division	protein kinase binding	membrane /// mitochondrion /// integral to membrane /// cytoplasm /// cytoskeleton /// midbody
Kank1	107351	KN motif and ankyrin repeat domains 1	negative regulation of actin filament polymerization	molecular_function	cytoplasm
Katna1	23924	katanin p60 (ATPase-containing) subunit A1	neuron migration /// protein localization /// microtubule severing /// negative regulation of neuron projection development /// cytoplasmic microtubule organization /// interphase of mitotic cell cycle	nucleotide binding /// protein binding /// ATP binding /// microtubule binding /// ATPase activity /// dynein binding /// protein heterodimerization activity	plasma membrane /// spindle pole /// nucleus /// lipid particle /// centrosome /// axon /// growth cone /// neuronal cell body
Kcnj2	16518	potassium inwardly-rectifying channel, subfamily J, member 2	transport /// ion transport /// potassium ion transport /// regulation of ion transmembrane transport /// potassium ion transmembrane transport	protein binding /// ion channel activity /// inward rectifier potassium channel activity /// voltage-gated ion channel activity /// identical protein binding	membrane /// integral to membrane /// dendrite /// neuronal cell body
Kcnq5	226922	potassium voltage-gated channel, subfamily Q, member 5	transport /// ion transport /// potassium ion transport /// regulation of ion transmembrane transport /// transmembrane transport /// potassium ion transmembrane transport	ion channel activity /// voltage-gated ion channel activity /// voltage-gated potassium channel activity /// potassium channel activity	membrane /// integral to membrane /// voltage-gated potassium channel complex
Klhdc7a	242721	kelch domain containing 7A	biological_process	molecular_function	membrane /// integral to membrane /// cellular_component
Klhl24	75785	kelch-like 24 (Drosophila)	biological_process	molecular_function	cellular_component /// cytoplasm /// cell projection
Klhl4	237010	kelch-like 4 (Drosophila)	biological_process	molecular_function	nucleus /// cytoplasm /// nucleolus /// microtubule cytoskeleton /// intracellular membrane-bounded organelle
Krt20	66809	keratin 20	apoptotic process /// cellular response to stress /// intermediate filament organization /// regulation of protein secretion	protein binding /// structural molecule activity	intermediate filament /// cytoplasm /// Golgi apparatus
Krt23	94179	keratin 23	biological_process	structural molecule activity	intermediate filament
Lama4	16775	laminin, alpha 4	blood vessel development /// cell adhesion /// regulation of cell adhesion /// regulation of cell migration /// regulation of embryonic development /// brown fat cell differentiation	receptor binding	extracellular region /// proteinaceous extracellular matrix /// basement membrane /// basal lamina /// laminin-1 complex
Lancl1	14768	LanC (bacterial lantibiotic synthetase component C)-like 1	metabolic process	catalytic activity /// metal ion binding /// zinc ion binding /// SH3 domain binding /// glutathione binding /// low-density lipoprotein particle receptor binding	membrane /// nucleus /// cytoplasm /// microtubule cytoskeleton /// intracellular membrane-bounded organelle
Lef1	16842	lymphoid enhancer binding factor 1	negative regulation of transcription from RNA polymerase II promoter /// patterning of blood vessels /// osteoblast differentiation /// neural crest cell migration /// somitogenesis /// epithelial to mesenchymal transition /// vasculature development /// sprouting angiogenesis /// Wnt receptor signaling pathway /// transcription, DNA-dependent /// regulation of transcription, DNA-dependent /// re…	protein binding /// DNA binding /// chromatin binding /// sequence-specific DNA binding transcription factor activity /// sequence-specific distal enhancer binding RNA polymerase II transcription factor activity /// histone binding /// beta-catenin binding /// transcription factor binding /// DNA binding, bending /// transcription regulatory region DNA binding /// estrogen receptor activity /// e…	nucleus /// cytoplasm /// transcription factor complex /// protein-DNA complex
Llgl2	217325	lethal giant larvae homolog 2 (Drosophila)	exocytosis /// cell cycle /// regulation of establishment or maintenance of cell polarity /// cell division	PDZ domain binding	cell /// cytoplasm /// intracellular membrane-bounded organelle
Lmbr1l	74775	limb region 1 like	endocytosis /// biological_process	molecular_function /// receptor activity	plasma membrane /// membrane /// integral to membrane /// cellular_component
Lrp3	435965	low density lipoprotein receptor-related protein 3	NA	protein binding	NA
Lsr	54135	lipolysis stimulated lipoprotein receptor	liver development /// receptor-mediated endocytosis /// embryo development /// regulation of lipid metabolic process /// lipoprotein transport	receptor activity /// low-density lipoprotein particle binding /// lipoprotein particle receptor activity	plasma membrane /// membrane /// integral to membrane /// very-low-density lipoprotein particle /// low-density lipoprotein particle /// chylomicron
Ltf	17002	lactotransferrin	proteolysis /// transport /// ion transport /// iron ion transport /// cellular iron ion homeostasis /// iron ion homeostasis	serine-type peptidase activity /// peptidase activity /// metal ion binding /// ferric iron binding /// heparin binding /// hydrolase activity	extracellular region /// cytoplasm /// secretory granule
Lyrm2	108755	LYR motif containing 2	biological_process	molecular_function	mitochondrion
Lyst	17101	lysosomal trafficking regulator	neutrophil mediated immunity /// T cell mediated immunity /// defense response to bacterium /// blood coagulation /// phospholipid metabolic process /// transport /// microtubule-based process /// lysosome organization /// natural killer cell mediated cytotoxicity /// response to drug /// protein transport /// leukocyte chemotaxis /// melanosome organization /// endosome to lysosome transport via…	NA	cytosol /// cell /// cytoplasm /// microtubule cytoskeleton
Mcm10	70024	minichromosome maintenance deficient 10 (S. cerevisiae)	DNA replication	molecular_function /// metal ion binding	nucleus /// cytoplasm /// nucleolus
Mctp2	244049	multiple C2 domains, transmembrane 2	biological_process	calcium ion binding	membrane /// integral to membrane /// membrane fraction
Med12	59024	mediator of RNA polymerase II transcription, subunit 12 homolog (yeast)	transcription, DNA-dependent /// regulation of transcription, DNA-dependent /// regulation of transcription from RNA polymerase II promoter /// transcription initiation from RNA polymerase II promoter /// positive regulation of transcription, DNA-dependent /// negative regulation of Wnt receptor signaling pathway /// intracellular steroid hormone receptor signaling pathway /// androgen receptor s…	RNA polymerase II transcription cofactor activity /// transcription cofactor activity /// transcription coactivator activity /// receptor activity /// beta-catenin binding /// protein C-terminus binding /// thyroid hormone receptor binding /// protein domain specific binding	nucleus /// mediator complex
Med26	70625	mediator complex subunit 26	transcription, DNA-dependent /// regulation of transcription, DNA-dependent /// regulation of transcription from RNA polymerase II promoter	protein binding /// RNA polymerase II transcription cofactor activity /// DNA binding	nucleus /// mediator complex
Meg3	17263	maternally expressed 3	in utero embryonic development /// liver development /// negative regulation of cell proliferation /// determination of adult lifespan /// post-embryonic development /// positive regulation of transcription, DNA-dependent /// negative regulation of transcription, DNA-dependent /// gonadotropin secretion /// RNA folding /// multicellular organism growth /// lung alveolus development /// negative r…	transcription coactivator activity	nucleus /// cytoplasm
Met	17295	met proto-oncogene	negative regulation of transcription from RNA polymerase II promoter /// activation of MAPK activity /// neuron migration /// liver development /// placenta development /// protein phosphorylation /// brain development /// muscle organ development /// skeletal muscle tissue development /// adult behavior /// positive regulation of gene expression /// positive regulation of peptidyl-threonine phos…	nucleotide binding /// protein kinase activity /// protein tyrosine kinase activity /// receptor activity /// hepatocyte growth factor-activated receptor activity /// ATP binding /// beta-catenin binding /// kinase activity /// transferase activity /// protein complex binding /// phospholipase binding /// phosphatidylinositol 3-kinase binding /// protein heterodimerization activity	plasma membrane /// membrane /// integral to membrane /// extracellular space /// membrane fraction /// cytoplasm /// basal plasma membrane /// postsynaptic density /// flagellum /// dendrite /// neuron projection /// neuronal cell body /// postsynaptic membrane /// excitatory synapse
Mgea5	76055	meningioma expressed antigen 5 (hyaluronidase)	metabolic process /// N-acetylglucosamine metabolic process /// protein targeting to membrane /// necrotic cell death /// positive regulation of calcium ion transport into cytosol /// negative regulation of cardiac muscle adaptation /// positive regulation of glucose import /// histone acetylation /// positive regulation of cell killing /// positive regulation of insulin secretion /// positive re…	catalytic activity /// histone acetyltransferase activity /// transferase activity /// transferase activity, transferring acyl groups /// hydrolase activity /// hydrolase activity, acting on glycosyl bonds	intracellular /// nucleus /// cytoplasm
Mir16-1	387134	microRNA 16-1	regulation of cell cycle /// response to oxygen levels	NA	NA
Mir680-1	735268	microRNA 680-1	NA	NA	NA
Mreg	381269	melanoregulin	melanocyte differentiation /// anagen /// pigmentation /// developmental pigmentation	NA	plasma membrane /// membrane
Mrgpre	244238	MAS-related GPR, member E	signal transduction /// G-protein coupled receptor signaling pathway /// biological_process	molecular_function /// signal transducer activity /// receptor activity /// G-protein coupled receptor activity	plasma membrane /// membrane /// integral to membrane /// cellular_component
Mrpl14	68463	mitochondrial ribosomal protein L14	translation	structural constituent of ribosome	ribonucleoprotein complex /// mitochondrion /// ribosome
Mrpl22	216767	mitochondrial ribosomal protein L22	translation	structural constituent of ribosome	intracellular /// ribonucleoprotein complex /// mitochondrion /// ribosome /// large ribosomal subunit
Mrps18a	68565	mitochondrial ribosomal protein S18A	translation /// biological_process	molecular_function /// structural constituent of ribosome	intracellular /// ribonucleoprotein complex /// mitochondrion /// ribosome /// mitochondrial small ribosomal subunit
Ms4a1	12482	membrane-spanning 4-domains, subfamily A, member 1	B cell activation	epidermal growth factor receptor binding	membrane /// integral to membrane /// nucleolus /// external side of plasma membrane
Mst1	15235	macrophage stimulating 1 (hepatocyte growth factor-like)	proteolysis /// embryo implantation	serine-type endopeptidase activity /// catalytic activity	extracellular region
Mtch1	56462	mitochondrial carrier homolog 1 (C. elegans)	apoptotic process /// transport /// activation of cysteine-type endopeptidase activity involved in apoptotic process	NA	membrane /// mitochondrion /// integral to membrane /// mitochondrial inner membrane
Mug1	17836	murinoglobulin 1	negative regulation of peptidase activity /// negative regulation of endopeptidase activity	endopeptidase inhibitor activity /// serine-type endopeptidase inhibitor activity /// peptidase inhibitor activity	extracellular region /// extracellular space
Mug2	17837	murinoglobulin 2	negative regulation of peptidase activity /// negative regulation of endopeptidase activity	endopeptidase inhibitor activity /// serine-type endopeptidase inhibitor activity /// peptidase inhibitor activity	extracellular region /// extracellular space
Myo5c	208943	myosin VC	biological_process	nucleotide binding /// molecular_function /// ATP binding	cellular_component /// myosin complex
Myzap	102371	myocardial zonula adherens protein	intracellular signal transduction	protein binding	plasma membrane /// membrane /// cytoplasm /// cytoskeleton /// cell junction /// cortical actin cytoskeleton /// extrinsic to internal side of plasma membrane /// I band
NA	100504147	NA	NA	NA	NA
Ncl	17975	nucleolin	angiogenesis	nucleotide binding /// protein binding /// nucleic acid binding /// DNA binding /// RNA binding /// telomeric DNA binding /// protein C-terminus binding	ribonucleoprotein complex /// nucleus /// cytoplasm /// nucleoplasm /// nucleolus /// cell cortex
Ndufb10	68342	NADH dehydrogenase (ubiquinone) 1 beta subcomplex, 10	electron transport chain /// transport /// biological_process	molecular_function	membrane /// mitochondrion /// mitochondrial inner membrane /// mitochondrial respiratory chain complex I /// respiratory chain
Neb	17996	nebulin	regulation of actin filament length /// sarcomere organization	NA	striated muscle thin filament /// myofibril /// Z disc
Ngef	53972	neuronal guanine nucleotide exchange factor	multicellular organismal development /// nervous system development /// cellular process /// cell differentiation /// regulation of Rho protein signal transduction /// regulation of GTPase activity /// ephrin receptor signaling pathway /// regulation of catalytic activity /// negative regulation of dendritic spine morphogenesis	protein binding /// guanyl-nucleotide exchange factor activity /// Rho guanyl-nucleotide exchange factor activity /// ephrin receptor binding /// phospholipid binding	plasma membrane /// intracellular /// membrane /// cytoplasm /// cell projection
Ngf	18049	nerve growth factor	peripheral nervous system development /// memory /// positive regulation of cell proliferation /// adult locomotory behavior /// positive regulation of gene expression /// sensory perception of pain /// positive regulation of cell growth /// neuron projection development /// positive regulation of protein autophosphorylation /// negative regulation of neuron apoptosis /// regulation of neuron dif…	receptor binding /// receptor signaling protein activity /// nerve growth factor receptor binding /// growth factor activity	extracellular region /// extracellular space
Nid2	18074	nidogen 2	cell adhesion /// cell-matrix adhesion	protein binding /// calcium ion binding	extracellular region /// proteinaceous extracellular matrix /// basement membrane /// cell surface
Nme7	171567	non-metastatic cells 7, protein expressed in (nucleoside-diphosphate kinase)	left/right pattern formation	molecular_function	centrosome
Nnmt	18113	nicotinamide N-methyltransferase	methylation	nicotinamide N-methyltransferase activity /// methyltransferase activity /// transferase activity	soluble fraction /// cytoplasm
Nop10	66181	NOP10 ribonucleoprotein homolog (yeast)	ribosome biogenesis /// rRNA processing /// biological_process	molecular_function	ribonucleoprotein complex /// cellular_component /// nucleus
Nr5a2	26424	nuclear receptor subfamily 5, group A, member 2	transcription, DNA-dependent /// regulation of transcription, DNA-dependent /// regulation of transcription from RNA polymerase II promoter /// bile acid metabolic process /// positive regulation of transcription, DNA-dependent /// intracellular receptor mediated signaling pathway /// regulation of cell proliferation /// cholesterol homeostasis /// steroid hormone mediated signaling pathway /// p…	DNA binding /// double-stranded DNA binding /// sequence-specific DNA binding transcription factor activity /// ligand-activated sequence-specific DNA binding RNA polymerase II transcription factor activity /// steroid hormone receptor activity /// receptor activity /// metal ion binding /// lipid binding /// zinc ion binding /// transcription regulatory region DNA binding /// sequence-specific D…	nucleus /// cytoplasm
Nrg4	83961	neuregulin 4	NA	growth factor activity	plasma membrane /// membrane /// integral to membrane /// extracellular region /// soluble fraction
Nrxn1	18189	neurexin I	angiogenesis /// heterophilic cell-cell adhesion /// cell adhesion /// neuron cell-cell adhesion /// synaptic transmission /// neurotransmitter secretion /// synapse assembly /// learning /// calcium-dependent cell-cell adhesion /// adult behavior /// social behavior /// protein localization to synapse /// pigmentation /// establishment of protein localization /// neuromuscular process controllin…	protein binding /// calcium ion binding /// receptor binding /// cell adhesion molecule binding /// calcium channel regulator activity /// metal ion binding /// acetylcholine receptor binding /// eukaryotic cell surface binding /// calcium-dependent protein binding /// neuroligin family protein binding	plasma membrane /// membrane /// integral to membrane /// cell /// membrane fraction /// endocytic vesicle /// cell surface /// cell junction /// presynaptic membrane /// axonal growth cone /// synapse /// excitatory synapse /// inhibitory synapse
Ntrk2	18212	neurotrophic tyrosine kinase, receptor, type 2	vasculogenesis /// neuron migration /// transmembrane receptor protein tyrosine kinase signaling pathway /// protein phosphorylation /// multicellular organismal development /// nervous system development /// learning /// long-term memory /// feeding behavior /// positive regulation of cell proliferation /// positive regulation of gene expression /// positive regulation of neuron projection devel…	nucleotide binding /// protein binding /// protein kinase activity /// protein tyrosine kinase activity /// transmembrane receptor protein tyrosine kinase activity /// receptor activity /// neurotrophin-3 binding /// brain-derived neurotrophic factor binding /// neurotrophin-4/5 binding /// neurotrophin receptor activity /// ATP binding /// kinase activity /// transferase activity /// transferase…	plasma membrane /// membrane /// integral to membrane /// cytosol /// integral to plasma membrane /// cell /// endosome /// cell surface /// postsynaptic density /// axon /// dendrite /// growth cone /// neuronal cell body /// terminal button /// dendritic spine /// axon terminus /// presynaptic active zone /// excitatory synapse
Nudt18	213484	nudix (nucleoside diphosphate linked moiety X)-type motif 18	metabolic process /// biological_process	metal ion binding /// hydrolase activity	cellular_component
Nupr1	56312	nuclear protein 1	cell growth /// acute inflammatory response /// protein complex assembly /// protein acetylation /// male gonad development /// response to toxin /// positive regulation of protein modification process /// skeletal muscle cell differentiation /// DNA damage response, signal transduction by p53 class mediator resulting in induction of apoptosis /// positive regulation of apoptotic process /// nega…	protein binding /// chromatin binding	intracellular /// nucleus
Oplah	75475	5-oxoprolinase (ATP-hydrolysing)	metabolic process /// glutathione metabolic process	nucleotide binding /// catalytic activity /// ATP binding /// hydrolase activity /// 5-oxoprolinase (ATP-hydrolyzing) activity	cellular_component
P2rx3	228139	purinergic receptor P2X, ligand-gated ion channel, 3	response to hypoxia /// transport /// ion transport /// cation transport /// synaptic transmission /// neuromuscular synaptic transmission /// sensory perception of taste /// response to temperature stimulus /// response to heat /// response to cold /// response to carbohydrate stimulus /// response to organic substance /// urinary bladder smooth muscle contraction /// regulation of action potent…	purinergic nucleotide receptor activity /// receptor activity /// extracellular ATP-gated cation channel activity /// ion channel activity /// ATP binding	membrane /// integral to membrane /// integral to plasma membrane /// membrane fraction /// rough endoplasmic reticulum /// Golgi apparatus /// synaptosome /// axon /// neuron projection /// neuronal cell body /// terminal button /// dendritic spine /// intracellular part /// membrane raft
Pacsin2	23970	protein kinase C and casein kinase substrate in neurons 2	signal transduction /// endocytosis /// phosphorylation /// negative regulation of endocytosis	protein binding /// cytoskeletal protein binding /// kinase activity	cytosol /// cytoplasm /// cytoplasmic vesicle
Parp8	52552	poly (ADP-ribose) polymerase family, member 8	biological_process	molecular_function	intracellular
Pax5	18507	paired box gene 5	negative regulation of transcription from RNA polymerase II promoter /// transcription, DNA-dependent /// regulation of transcription, DNA-dependent /// multicellular organismal development /// spermatogenesis /// organ morphogenesis /// nervous system development /// positive regulation of transcription, DNA-dependent /// negative regulation of transcription, DNA-dependent /// cell differentiati…	protein binding /// DNA binding /// sequence-specific DNA binding transcription factor activity	nucleus /// transcription factor complex
Pcbd2	72562	pterin 4 alpha carbinolamine dehydratase/dimerization cofactor of hepatocyte nuclear factor 1 alpha (TCF1) 2	tetrahydrobiopterin biosynthetic process /// positive regulation of transcription, DNA-dependent /// protein homotetramerization /// protein heterooligomerization	protein binding /// phenylalanine 4-monooxygenase activity /// 4-alpha-hydroxytetrahydrobiopterin dehydratase activity /// lyase activity	mitochondrion /// nucleus
Pcdh17	219228	protocadherin 17	cell adhesion	NA	plasma membrane /// membrane /// integral to membrane
Pcmtd2	245867	protein-L-isoaspartate (D-aspartate) O-methyltransferase domain containing 2	protein modification process /// protein methylation /// biological_process /// methylation	molecular_function /// protein-L-isoaspartate (D-aspartate) O-methyltransferase activity /// methyltransferase activity /// transferase activity	cellular_component /// cytoplasm
Pcyt1a	13026	phosphate cytidylyltransferase 1, choline, alpha isoform	phosphatidylcholine biosynthetic process /// CDP-choline pathway /// phospholipid biosynthetic process /// biosynthetic process /// response to abiotic stimulus	catalytic activity /// choline-phosphate cytidylyltransferase activity /// lipid binding /// transferase activity /// nucleotidyltransferase activity /// protein homodimerization activity	membrane /// cytoplasm /// endoplasmic reticulum membrane /// glycogen granule
Pde4a	18577	phosphodiesterase 4A, cAMP specific	metabolic process /// signal transduction /// cAMP catabolic process	catalytic activity /// 3',5'-cyclic-nucleotide phosphodiesterase activity /// 3',5'-cyclic-AMP phosphodiesterase activity /// metal ion binding /// phosphoric diester hydrolase activity /// hydrolase activity	nucleus /// cytoplasm /// perinuclear region of cytoplasm
Pde4c	110385	phosphodiesterase 4C, cAMP specific	metabolic process /// signal transduction /// cAMP catabolic process /// negative regulation of insulin secretion	catalytic activity /// 3',5'-cyclic-nucleotide phosphodiesterase activity /// 3',5'-cyclic-AMP phosphodiesterase activity /// metal ion binding /// phosphoric diester hydrolase activity /// drug binding /// hydrolase activity	cilium /// cell projection /// primary cilium
Pef1	67898	penta-EF hand domain containing 1	response to calcium ion	calcium ion binding /// protein heterodimerization activity /// protein dimerization activity	membrane /// cytoplasm
Pgrmc2	70804	progesterone receptor membrane component 2	biological_process	protein binding /// receptor activity /// steroid binding /// lipid binding /// heme binding	membrane /// integral to membrane /// cellular_component
Phf17	269424	PHD finger protein 17	apoptotic process /// transcription, DNA-dependent /// regulation of transcription, DNA-dependent /// histone H3 acetylation /// histone H4-K5 acetylation /// histone H4-K8 acetylation /// histone H4-K12 acetylation	molecular_function /// metal ion binding /// zinc ion binding	histone acetyltransferase complex /// mitochondrion /// nucleus /// cytoplasm
Phpt1	75454	phosphohistidine phosphatase 1	metabolic process /// protein dephosphorylation /// dephosphorylation /// positive regulation of insulin secretion involved in cellular response to glucose stimulus /// peptidyl-histidine dephosphorylation /// negative regulation of T cell receptor signaling pathway /// negative regulation of lyase activity /// positive regulation of cell motility /// regulation of actin cytoskeleton reorganizati…	phosphoprotein phosphatase activity /// phosphohistidine phosphatase activity /// hydrolase activity /// calcium channel inhibitor activity /// ion channel binding	cytosol /// cytoplasm
Pi15	94227	peptidase inhibitor 15	negative regulation of peptidase activity	peptidase inhibitor activity	extracellular region
Pion	212167	pigeon homolog (Drosophila)	regulation of proteolysis /// beta-amyloid formation	beta-amyloid binding	Golgi apparatus /// trans-Golgi network
Plau	18792	plasminogen activator, urokinase	angiogenesis /// response to hypoxia /// proteolysis /// regulation of receptor activity /// smooth muscle cell migration /// regulation of smooth muscle cell migration /// phosphorylation /// regulation of cell adhesion mediated by integrin /// wound healing /// regulation of cell proliferation /// skeletal muscle tissue regeneration /// regulation of smooth muscle cell-matrix adhesion	serine-type endopeptidase activity /// catalytic activity /// serine-type peptidase activity /// peptidase activity /// kinase activity /// hydrolase activity	extracellular region /// extracellular space /// cell surface
Plce1	74055	phospholipase C, epsilon 1	activation of MAPK activity /// signal transduction /// intracellular signal transduction /// lipid metabolic process /// G-protein coupled receptor signaling pathway /// activation of phospholipase C activity by G-protein coupled receptor protein signaling pathway coupled to IP3 second messenger /// small GTPase mediated signal transduction /// Ras protein signal transduction /// regulation of G…	calcium ion binding /// phosphatidylinositol phospholipase C activity /// phospholipase C activity /// signal transducer activity /// guanyl-nucleotide exchange factor activity /// phosphoric diester hydrolase activity /// hydrolase activity /// Ras GTPase binding /// enzyme binding	plasma membrane /// intracellular /// membrane /// cytosol /// membrane fraction /// cytoplasm /// Golgi apparatus
Plec	18810	plectin	response to nutrient /// hemidesmosome assembly	protein binding /// actin binding /// structural constituent of cytoskeleton /// cytoskeletal protein binding /// structural constituent of muscle /// protein N-terminus binding	plasma membrane /// contractile fiber /// insoluble fraction /// cytoplasm /// cytoskeleton /// focal adhesion /// basal plasma membrane /// apical plasma membrane /// cell junction /// hemidesmosome /// sarcolemma /// intermediate filament cytoskeleton /// perinuclear region of cytoplasm
Plekhm3	241075	pleckstrin homology domain containing, family M, member 3	intracellular signal transduction /// biological_process	molecular_function /// metal ion binding /// phospholipid binding	intracellular /// cellular_component
Plin3	66905	perilipin 3	transport	NA	membrane /// cytoplasm /// endosome /// lipid particle /// intracellular membrane-bounded organelle
Pls3	102866	plastin 3 (T-isoform)	biological_process	calcium ion binding /// actin binding	cytoplasm /// stereocilium
Plxna2	18845	plexin A2	signal transduction /// cell surface receptor signaling pathway /// multicellular organismal development /// cerebellar granule cell precursor tangential migration /// centrosome localization /// semaphorin-plexin signaling pathway	receptor activity /// semaphorin receptor activity	intracellular /// membrane /// integral to membrane
Pnpo	103711	pyridoxine 5'-phosphate oxidase	oxidation-reduction process /// pyridoxine biosynthetic process /// pyridoxal phosphate biosynthetic process	pyridoxamine-phosphate oxidase activity /// oxidoreductase activity /// FMN binding /// oxidoreductase activity, acting on the CH-NH2 group of donors	NA
Pou2af1	18985	POU domain, class 2, associating factor 1	transcription, DNA-dependent /// regulation of transcription, DNA-dependent	protein binding /// DNA binding	nucleus
Ppa1	67895	pyrophosphatase (inorganic) 1	metabolic process /// phosphate-containing compound metabolic process	magnesium ion binding /// inorganic diphosphatase activity /// metal ion binding /// pyrophosphatase activity /// hydrolase activity	cytoplasm
Ppap2c	50784	phosphatidic acid phosphatase type 2C	metabolic process	catalytic activity /// phosphatidate phosphatase activity /// hydrolase activity	membrane /// integral to membrane
Ppargc1b	170826	peroxisome proliferative activated receptor, gamma, coactivator 1 beta	ossification /// transcription, DNA-dependent /// regulation of transcription, DNA-dependent /// transcription from mitochondrial promoter /// actin filament organization /// positive regulation of alkaline phosphatase activity /// positive regulation of transcription, DNA-dependent /// negative regulation of transcription, DNA-dependent /// intracellular estrogen receptor signaling pathway /// c…	nucleotide binding /// protein binding /// RNA polymerase II transcription cofactor activity /// nucleic acid binding /// RNA binding /// estrogen receptor binding /// ligand-dependent nuclear receptor transcription coactivator activity /// receptor activator activity /// AF-2 domain binding	mitochondrion /// nucleus /// mediator complex
Ppfibp2	19024	PTPRF interacting protein, binding protein 2 (liprin beta 2)	DNA integration	DNA binding /// receptor activity /// integrase activity	NA
Ppm1k	243382	protein phosphatase 1K (PP2C domain containing)	protein dephosphorylation	catalytic activity /// phosphoprotein phosphatase activity /// protein serine/threonine phosphatase activity /// metal ion binding /// hydrolase activity	mitochondrion /// protein serine/threonine phosphatase complex
Prdm1	12142	PR domain containing 1, with ZNF domain	negative regulation of transcription from RNA polymerase II promoter /// in utero embryonic development /// embryonic placenta development /// maternal placenta development /// transcription, DNA-dependent /// regulation of transcription, DNA-dependent /// multicellular organismal development /// germ cell development /// positive regulation of gene expression /// negative regulation of B cell pr…	protein binding /// nucleic acid binding /// DNA binding /// metal ion binding /// zinc ion binding /// histone deacetylase binding /// sequence-specific DNA binding	intracellular /// nucleus /// cytoplasm
Prkd3	75292	protein kinase D3	intracellular signal transduction /// protein phosphorylation /// phosphorylation	nucleotide binding /// protein kinase activity /// protein serine/threonine kinase activity /// protein kinase C activity /// metal ion binding /// ATP binding /// phospholipid binding /// kinase activity /// transferase activity /// transferase activity, transferring phosphorus-containing groups	intracellular /// membrane /// nucleus /// cytoplasm
Prtg	235472	protogenin homolog (Gallus gallus)	multicellular organismal development	NA	membrane /// integral to membrane
Psmb10	19171	proteasome (prosome, macropain) subunit, beta type 10	cell morphogenesis /// proteolysis /// proteolysis involved in cellular protein catabolic process /// T cell proliferation	endopeptidase activity /// threonine-type endopeptidase activity /// peptidase activity /// hydrolase activity	proteasome complex /// nucleus /// cytoplasm /// proteasome core complex
Ptch1	19206	patched homolog 1	negative regulation of transcription from RNA polymerase II promoter /// branching involved in ureteric bud morphogenesis /// neural tube formation /// neural tube closure /// heart morphogenesis /// signal transduction /// protein processing /// smoothened signaling pathway /// regulation of mitotic cell cycle /// pattern specification process /// organ morphogenesis /// brain development /// ne…	protein binding /// receptor activity /// patched binding /// smoothened binding /// hedgehog receptor activity /// heparin binding /// zinc ion binding /// cholesterol binding /// cyclin binding /// protein complex binding /// hedgehog family protein binding	plasma membrane /// membrane /// integral to membrane /// extracellular region /// integral to plasma membrane /// caveola /// postsynaptic density /// midbody /// intracellular membrane-bounded organelle /// dendritic growth cone /// axonal growth cone /// perinuclear region of cytoplasm
Ptk2b	19229	PTK2 protein tyrosine kinase 2 beta	MAPK cascade /// angiogenesis /// oocyte maturation /// positive regulation of cell-matrix adhesion /// cell adhesion /// negative regulation of potassium ion transport /// protein phosphorylation /// actin filament organization /// cell surface receptor signaling pathway /// epidermal growth factor receptor signaling pathway /// elevation of cytosolic calcium ion concentration /// integrin-media…	nucleotide binding /// protein binding /// protein kinase activity /// protein tyrosine kinase activity /// non-membrane spanning protein tyrosine kinase activity /// ATP binding /// kinase activity /// transferase activity /// protein complex binding /// 3-phosphoinositide-dependent protein kinase binding	nucleus /// cytoplasm /// focal adhesion /// cell cortex /// postsynaptic density /// lamellipodium /// axon /// growth cone /// membrane raft /// perinuclear region of cytoplasm
Qdpr	110391	quinoid dihydropteridine reductase	metabolic process /// oxidation-reduction process /// tetrahydrobiopterin biosynthetic process	nucleotide binding /// 6,7-dihydropteridine reductase activity /// oxidoreductase activity /// protein homodimerization activity /// NADPH binding /// NADH binding	mitochondrion /// cytosol /// soluble fraction /// cytoplasm /// synaptosome
Qtrt1	60507	queuine tRNA-ribosyltransferase 1	tRNA modification /// tRNA processing /// queuosine biosynthetic process	protein binding /// metal ion binding /// queuine tRNA-ribosyltransferase activity /// transferase activity /// transferase activity, transferring glycosyl groups	mitochondrion /// nucleus /// cytoplasm
Rab11fip4	268451	RAB11 family interacting protein 4 (class II)	cytokinesis /// transport /// cell cycle /// cell division	calcium ion binding /// Rab GTPase binding /// ADP-ribosylation factor binding /// protein homodimerization activity	membrane /// endosome /// endocytic vesicle /// midbody /// cytoplasmic vesicle /// cleavage furrow /// recycling endosome membrane
Rapgef2	76089	Rap guanine nucleotide exchange factor (GEF) 2	signal transduction /// small GTPase mediated signal transduction /// positive regulation of Rap GTPase activity /// regulation of synaptic plasticity /// regulation of catalytic activity /// regulation of small GTPase mediated signal transduction	guanyl-nucleotide exchange factor activity /// Rap guanyl-nucleotide exchange factor activity /// protein kinase binding /// Rap GTPase activator activity	plasma membrane /// intracellular /// membrane
Rassf5	54354	Ras association (RalGDS/AF-6) domain family member 5	apoptotic process /// signal transduction /// intracellular signal transduction	protein binding /// metal ion binding	cellular_component /// cytoplasm /// cytoskeleton /// microtubule
Rbl2	19651	retinoblastoma-like 2	regulation of cell cycle /// transcription, DNA-dependent /// regulation of transcription, DNA-dependent /// cell cycle /// chromatin modification /// regulation of lipid kinase activity	protein binding /// DNA binding	chromatin /// nucleus /// cytoplasm /// transcription factor complex /// nucleolus
Rhou	69581	ras homolog gene family, member U	G1/S transition of mitotic cell cycle /// actin cytoskeleton organization /// cytoskeleton organization /// small GTPase mediated signal transduction /// regulation of cell shape /// Rac protein signal transduction	nucleotide binding /// GTPase activity /// metal ion binding /// GTP binding	plasma membrane /// intracellular /// membrane /// Golgi apparatus /// cell junction /// cell projection
Rhpn2	52428	rhophilin, Rho GTPase binding protein 2	signal transduction /// biological_process	molecular_function	intracellular /// cellular_component /// cytoplasm
Rnaseh2a	69724	ribonuclease H2, large subunit	RNA catabolic process /// RNA metabolic process /// nucleic acid phosphodiester bond hydrolysis	nucleic acid binding /// RNA binding /// nuclease activity /// endonuclease activity /// ribonuclease H activity /// metal ion binding /// hydrolase activity	nucleus /// ribonuclease H2 complex
Rnd1	223881	Rho family GTPase 1	actin filament organization /// negative regulation of cell adhesion /// small GTPase mediated signal transduction /// neuron remodeling	nucleotide binding /// receptor binding /// GTP binding	plasma membrane /// intracellular /// membrane /// cytoplasm /// cytoskeleton /// adherens junction
Rnf125	67664	ring finger protein 125	metabolic process /// biological_process	metal ion binding /// zinc ion binding /// ligase activity	intracellular /// cellular_component
Rpl13a	22121	ribosomal protein L13A	NA	molecular_function	cytosolic large ribosomal subunit /// ribonucleoprotein complex
Rrp36	224823	ribosomal RNA processing 36 homolog (S. cerevisiae)	ribosome biogenesis /// rRNA processing /// ribosomal small subunit biogenesis	molecular_function	nucleus /// nucleolus
S100a9	20202	S100 calcium binding protein A9 (calgranulin B)	chemotaxis /// leukocyte chemotaxis /// actin cytoskeleton reorganization /// regulation of integrin biosynthetic process	calcium ion binding	plasma membrane /// membrane /// extracellular region /// extracellular space /// nucleus /// cytoplasm /// cytoskeleton
Saa2	20209	serum amyloid A 2	acute-phase response	protein binding	extracellular region /// high-density lipoprotein particle
Sc5d	235293	sterol-C5-desaturase (fungal ERG3, delta-5-desaturase) homolog (S. cerevisae)	cholesterol biosynthetic process via lathosterol	C-5 sterol desaturase activity	membrane /// integral to membrane /// microsome
Sdhb	67680	succinate dehydrogenase complex, subunit B, iron sulfur (Ip)	tricarboxylic acid cycle /// succinate metabolic process /// oxidation-reduction process /// respiratory electron transport chain /// electron transport chain /// transport	electron carrier activity /// metal ion binding /// oxidoreductase activity /// succinate dehydrogenase (ubiquinone) activity /// iron-sulfur cluster binding /// 2 iron, 2 sulfur cluster binding /// 3 iron, 4 sulfur cluster binding /// 4 iron, 4 sulfur cluster binding	membrane /// mitochondrion /// mitochondrial inner membrane /// mitochondrial respiratory chain complex II
Selenbp1	20341	selenium binding protein 1	transport /// protein transport /// brown fat cell differentiation	selenium binding	membrane /// nucleus /// cytoplasm /// nucleolus
Serinc5	218442	serine incorporator 5	lipid metabolic process /// phosphatidylserine metabolic process /// phospholipid biosynthetic process /// myelination /// positive regulation of transferase activity	molecular_function	membrane /// integral to membrane /// endoplasmic reticulum /// Golgi apparatus /// myelin sheath
Serpinb8	20725	serine (or cysteine) peptidase inhibitor, clade B, member 8	negative regulation of peptidase activity /// negative regulation of endopeptidase activity /// regulation of proteolysis	serine-type endopeptidase inhibitor activity /// peptidase inhibitor activity	cytosol /// cytoplasm
Setd1b	208043	SET domain containing 1B	transcription, DNA-dependent /// regulation of transcription, DNA-dependent /// chromatin modification /// peptidyl-lysine methylation /// methylation /// histone lysine methylation /// histone H3-K4 methylation	nucleotide binding /// molecular_function /// nucleic acid binding /// RNA binding /// methyltransferase activity /// transferase activity /// histone-lysine N-methyltransferase activity	nucleus /// chromosome /// histone methyltransferase complex /// Set1C/COMPASS complex
Sf3b2	319322	splicing factor 3b, subunit 2	NA	protein binding	nucleus /// spliceosomal complex /// U12-type spliceosomal complex /// catalytic step 2 spliceosome
Sf3b5	66125	splicing factor 3b, subunit 5	mRNA processing /// RNA splicing	molecular_function	nucleus /// spliceosomal complex /// U12-type spliceosomal complex
Sh2d4a	72281	SH2 domain containing 4A	negative regulation of phosphatase activity	phosphatase binding	nucleus /// cytoplasm
Slamf6	30925	SLAM family member 6	NA	receptor activity	plasma membrane /// membrane /// integral to membrane /// integral to plasma membrane
Slc24a6	170756	solute carrier family 24 (sodium/potassium/calcium exchanger), member 6	transport /// ion transport /// sodium ion transport /// calcium ion transport /// biological_process /// response to stimulus /// transmembrane transport	molecular_function /// antiporter activity	plasma membrane /// membrane /// integral to membrane /// endoplasmic reticulum
Slc36a1	215335	solute carrier family 36 (proton/amino acid symporter), member 1	amino acid transmembrane transport /// transport /// amino acid transport /// neutral amino acid transport /// L-alanine transport /// glycine transport /// proline transport /// proton transport /// ion transmembrane transport /// transmembrane transport	hydrogen:amino acid symporter activity /// hydrogen ion transmembrane transporter activity /// neutral amino acid transmembrane transporter activity /// L-alanine transmembrane transporter activity /// glycine transmembrane transporter activity /// L-proline transmembrane transporter activity /// symporter activity	plasma membrane /// membrane /// lysosome /// integral to membrane /// endoplasmic reticulum
Slc46a3	71706	solute carrier family 46, member 3	biological_process /// transmembrane transport	molecular_function	membrane /// integral to membrane /// cellular_component
Slc9a3r1	26941	solute carrier family 9 (sodium/hydrogen exchanger), member 3 regulator 1	renal sodium ion transport /// actin cytoskeleton organization /// apoptotic process /// Wnt receptor signaling pathway /// activation of adenylate cyclase activity by dopamine receptor signaling pathway /// negative regulation of cell proliferation /// negative regulation of platelet-derived growth factor receptor signaling pathway /// negative regulation of sodium ion transport /// negative reg…	receptor binding /// beta-catenin binding /// chloride channel regulator activity /// phosphatase binding /// PDZ domain binding /// beta-2 adrenergic receptor binding /// protein self-association /// dopamine receptor binding /// growth factor receptor binding	plasma membrane /// intracellular /// membrane /// cytoplasm /// centrosome /// microvillus /// apical plasma membrane /// brush border membrane /// microvillus membrane /// cell projection /// intracellular membrane-bounded organelle /// apical part of cell /// cell periphery
Smad3	17127	MAD homolog 3 (Drosophila)	negative regulation of transcription from RNA polymerase II promoter /// skeletal system development /// osteoblast differentiation /// response to hypoxia /// in utero embryonic development /// mesoderm formation /// somitogenesis /// release of cytochrome c from mitochondria /// liver development /// negative regulation of protein phosphorylation /// heart looping /// osteoblast development ///…	protein binding /// core promoter proximal region sequence-specific DNA binding /// RNA polymerase II activating transcription factor binding /// DNA binding /// chromatin binding /// double-stranded DNA binding /// sequence-specific DNA binding transcription factor activity /// transforming growth factor beta receptor, pathway-specific cytoplasmic mediator activity /// transforming growth factor…	plasma membrane /// intracellular /// nucleus /// nuclear inner membrane /// cytoplasm /// transcription factor complex /// protein complex /// receptor complex /// SMAD protein complex
Smoc2	64074	SPARC related modular calcium binding 2	signal transduction /// positive regulation of cell-substrate adhesion /// extracellular matrix organization	calcium ion binding /// glycosaminoglycan binding /// heparin binding	extracellular region /// proteinaceous extracellular matrix /// basement membrane /// interstitial matrix /// extracellular matrix
Smyd2	226830	SET and MYND domain containing 2	negative regulation of transcription from RNA polymerase II promoter /// transcription, DNA-dependent /// regulation of transcription, DNA-dependent /// negative regulation of cell proliferation /// histone H3-K36 methylation /// chromatin modification /// peptidyl-lysine monomethylation /// peptidyl-lysine dimethylation /// methylation /// regulation of DNA damage response, signal transduction b…	protein binding /// RNA polymerase II core binding /// p53 binding /// binding /// metal ion binding /// methyltransferase activity /// zinc ion binding /// protein-lysine N-methyltransferase activity /// transferase activity /// histone-lysine N-methyltransferase activity /// histone methyltransferase activity (H3-K36 specific)	cytosol /// nucleus /// cytoplasm
Sorbs3	20410	sorbin and SH3 domain containing 3	negative regulation of transcription from RNA polymerase II promoter /// cell adhesion /// cell-substrate adhesion /// positive regulation of MAPK cascade /// positive regulation of stress fiber assembly	protein binding /// transcription factor binding /// vinculin binding	nucleus /// cytoplasm /// cytoskeleton /// focal adhesion /// cell junction
Sox11	20666	SRY-box containing gene 11	negative regulation of transcription from RNA polymerase II promoter /// skeletal system development /// neural tube formation /// lens morphogenesis in camera-type eye /// outflow tract morphogenesis /// cardiac ventricle formation /// noradrenergic neuron differentiation /// transcription, DNA-dependent /// regulation of transcription, DNA-dependent /// translation /// multicellular organismal …	transcription regulatory region sequence-specific DNA binding /// RNA polymerase II core promoter sequence-specific DNA binding /// nucleic acid binding transcription factor activity /// RNA polymerase II core promoter proximal region sequence-specific DNA binding transcription factor activity involved in positive regulation of transcription /// RNA polymerase II transcription coactivator activit…	nucleus /// cytoplasm
Sox9	20682	SRY-box containing gene 9	skeletal system development /// cartilage condensation /// cell fate specification /// epithelial to mesenchymal transition /// tissue homeostasis /// positive regulation of protein phosphorylation /// hair follicle development /// positive regulation of mesenchymal cell proliferation /// chondrocyte development /// negative regulation of immune system process /// heart valve development /// hear…	protein binding /// transcription regulatory region sequence-specific DNA binding /// core promoter sequence-specific DNA binding /// RNA polymerase II core promoter proximal region sequence-specific DNA binding transcription factor activity involved in positive regulation of transcription /// enhancer sequence-specific DNA binding /// DNA binding /// chromatin binding /// sequence-specific DNA b…	intracellular /// nucleus /// chromatin remodeling complex /// protein complex
Sphk2	56632	sphingosine kinase 2	blood vessel development /// sphinganine-1-phosphate biosynthetic process /// sphingosine metabolic process /// anti-apoptosis /// activation of protein kinase C activity by G-protein coupled receptor protein signaling pathway /// brain development /// cell proliferation /// positive regulation of cell proliferation /// phosphorylation /// lipid phosphorylation	nucleotide binding /// protein binding /// diacylglycerol kinase activity /// ATP binding /// sphinganine kinase activity /// kinase activity /// transferase activity /// D-erythro-sphingosine kinase activity	membrane /// lysosome /// cytosol /// membrane fraction
Spnb3	20743	spectrin beta 3	vesicle-mediated transport /// synaptic vesicle exocytosis	actin binding	spectrin /// neuronal cell body
Spred2	114716	sprouty-related, EVH1 domain containing 2	inactivation of MAPK activity /// multicellular organismal development /// regulation of signal transduction	protein binding /// stem cell factor receptor binding	plasma membrane /// membrane /// cytoplasm /// cytoplasmic vesicle
Spsb4	211949	splA/ryanodine receptor domain and SOCS box containing 4	intracellular signal transduction /// biological_process	molecular_function	cellular_component /// cytoplasm
Sqrdl	59010	sulfide quinone reductase-like (yeast)	oxidation-reduction process	oxidoreductase activity	mitochondrion /// cytoplasm /// mitochondrial inner membrane
Ssbp3	72475	single-stranded DNA binding protein 3	transcription, DNA-dependent /// regulation of transcription, DNA-dependent /// protein complex assembly /// positive regulation of cell proliferation /// positive regulation of transcription, DNA-dependent /// prechordal plate formation /// midbrain-hindbrain boundary initiation /// negative regulation of apoptotic process /// positive regulation of transcription from RNA polymerase II promoter …	protein binding /// DNA binding /// single-stranded DNA binding	nucleus /// protein complex
St5	76954	suppression of tumorigenicity 5	positive regulation of ERK1 and ERK2 cascade	molecular_function	cellular_component
Stard13	243362	StAR-related lipid transfer (START) domain containing 13	signal transduction /// cell cycle /// positive regulation of GTPase activity	GTPase activator activity	intracellular /// membrane /// mitochondrion /// cytoplasm /// lipid particle
Stfa3	20863	stefin A3	negative regulation of peptidase activity /// negative regulation of endopeptidase activity	endopeptidase inhibitor activity /// cysteine-type endopeptidase inhibitor activity /// peptidase inhibitor activity	intracellular /// cytoplasm
Stk11	20869	serine/threonine kinase 11	regulation of cell growth /// tissue homeostasis /// positive regulation of protein phosphorylation /// vasculature development /// apoptotic process /// protein phosphorylation /// autophagy /// response to DNA damage stimulus /// cell cycle /// cell cycle arrest /// establishment of cell polarity /// spermatid development /// axonogenesis /// negative regulation of cell proliferation /// respon…	nucleotide binding /// protein binding /// magnesium ion binding /// p53 binding /// protein kinase activity /// protein serine/threonine kinase activity /// metal ion binding /// ATP binding /// kinase activity /// transferase activity /// transferase activity, transferring phosphorus-containing groups /// LRR domain binding /// protein kinase activator activity /// protein complex binding	membrane /// mitochondrion /// cytosol /// nucleus /// cytoplasm /// protein complex
Stk19	54402	serine/threonine kinase 19	biological_process /// phosphorylation	nucleotide binding /// molecular_function /// protein serine/threonine kinase activity /// ATP binding /// kinase activity /// transferase activity	cellular_component /// nucleus
Suclg1	56451	succinate-CoA ligase, GDP-forming, alpha subunit	metabolic process /// tricarboxylic acid cycle /// succinyl-CoA metabolic process /// succinate metabolic process	nucleotide binding /// catalytic activity /// ATP citrate synthase activity /// succinate-CoA ligase (ADP-forming) activity /// succinate-CoA ligase (GDP-forming) activity /// binding /// GTP binding /// ligase activity /// GDP binding /// protein heterodimerization activity	plasma membrane /// mitochondrion /// cytoplasm /// mitochondrial inner membrane /// protein complex /// succinate-CoA ligase complex (GDP-forming)
Sucnr1	84112	succinate receptor 1	signal transduction /// G-protein coupled receptor signaling pathway /// G-protein coupled purinergic nucleotide receptor signaling pathway	signal transducer activity /// receptor activity /// G-protein coupled receptor activity /// G-protein coupled purinergic nucleotide receptor activity	plasma membrane /// membrane /// integral to membrane
Sult1c2	69083	sulfotransferase family, cytosolic, 1C, member 2	metabolic process /// sulfation	sulfotransferase activity /// transferase activity	lysosome /// microtubule cytoskeleton
Sun1	77053	Sad1 and UNC84 domain containing 1	nuclear envelope organization /// cytoskeletal anchoring at nuclear membrane /// nuclear matrix anchoring at nuclear membrane	protein binding /// lamin binding /// zinc ion binding	intracellular /// acrosomal membrane /// membrane /// integral to membrane /// nucleus /// nuclear envelope /// integral to nuclear inner membrane /// cytoplasm /// nuclear membrane /// SUN-KASH complex /// intracellular membrane-bounded organelle
Susd1	634731	sushi domain containing 1	biological_process	molecular_function	cellular_component
Tcf3	21423	transcription factor 3	G1 phase of mitotic cell cycle /// natural killer cell differentiation /// B cell lineage commitment /// transcription, DNA-dependent /// regulation of transcription, DNA-dependent /// regulation of transcription from RNA polymerase II promoter /// nervous system development /// response to drug /// positive regulation of gene expression /// positive regulation of transcription, DNA-dependent ///…	protein binding /// DNA binding /// chromatin binding /// sequence-specific DNA binding transcription factor activity /// transcription coactivator activity /// transcription factor binding /// PDZ domain binding /// mitogen-activated protein kinase kinase kinase binding /// protein homodimerization activity /// bHLH transcription factor binding /// sequence-specific DNA binding /// protein heter…	nuclear nucleosome /// nucleus /// cytoplasm /// transcription factor complex /// protein complex
Tdp2	56196	tyrosyl-DNA phosphodiesterase 2	DNA repair /// double-strand break repair /// response to DNA damage stimulus /// nucleic acid phosphodiester bond hydrolysis	nuclease activity /// endonuclease activity /// metal ion binding /// phosphoric diester hydrolase activity /// hydrolase activity /// 5'-tyrosyl-DNA phosphodiesterase activity	nucleus /// PML body
Tead1	21676	TEA domain family member 1	embryonic heart tube morphogenesis /// transcription, DNA-dependent /// regulation of transcription, DNA-dependent /// heart development /// notochord development /// hippo signaling cascade /// regulation of cell proliferation /// positive regulation of transcription from RNA polymerase II promoter /// paraxial mesoderm development /// lateral mesoderm development	protein binding /// DNA binding /// sequence-specific DNA binding transcription factor activity	intracellular /// nucleus /// transcription factor complex
Tef	21685	thyrotroph embryonic factor	transcription, DNA-dependent /// regulation of transcription, DNA-dependent /// positive regulation of transcription from RNA polymerase II promoter /// rhythmic process	protein binding /// DNA binding /// double-stranded DNA binding /// sequence-specific DNA binding transcription factor activity /// protein homodimerization activity /// sequence-specific DNA binding /// protein heterodimerization activity /// protein dimerization activity	nucleus
Terc	21748	telomerase RNA component	telomere maintenance /// telomere maintenance via telomerase /// cell proliferation /// post-embryonic development /// multicellular organismal aging /// positive regulation of telomere maintenance via telomerase /// regulation of cell proliferation /// negative regulation of apoptotic process /// hemopoietic stem cell differentiation	template for synthesis of G-rich strand of telomere DNA activity /// telomerase activity	telomerase holoenzyme complex
Tex10	269536	testis expressed gene 10	biological_process	binding	membrane /// integral to membrane /// nucleus /// MLL1 complex
Tgm2	21817	transglutaminase 2, C polypeptide	metabolic process /// blood vessel remodeling /// induction of apoptosis /// G-protein coupled receptor signaling pathway /// activation of phospholipase C activity by G-protein coupled receptor protein signaling pathway coupled to IP3 second messenger /// peptide cross-linking /// isopeptide cross-linking via N6-(L-isoglutamyl)-L-lysine /// protein homooligomerization /// positive regulation of …	calcium ion binding /// protein-glutamine gamma-glutamyltransferase activity /// metal ion binding /// GTP binding /// transaminase activity /// transferase activity /// transferase activity, transferring acyl groups /// protein domain specific binding	plasma membrane /// membrane /// mitochondrion /// cytosol /// proteinaceous extracellular matrix /// cytoplasm
Tifa	211550	TRAF-interacting protein with forkhead-associated domain	I-kappaB kinase/NF-kappaB cascade	protein binding	intracellular
Tlcd1	68385	TLC domain containing 1	biological_process	molecular_function	membrane /// integral to membrane /// cellular_component
Tle3	21887	transducin-like enhancer of split 3, homolog of Drosophila E(spl)	Wnt receptor signaling pathway /// transcription, DNA-dependent /// regulation of transcription, DNA-dependent /// multicellular organismal development /// spermatogenesis /// cell differentiation	protein binding	nucleus
Tm4sf1	17112	transmembrane 4 superfamily member 1	NA	NA	membrane /// integral to membrane /// integral to plasma membrane
Tmem178	68027	transmembrane protein 178	biological_process	molecular_function	membrane /// integral to membrane /// cellular_component
Tmem80	71448	transmembrane protein 80	biological_process	molecular_function	membrane /// integral to membrane /// cellular_component
Tmprss3	140765	transmembrane protease, serine 3	proteolysis /// cellular sodium ion homeostasis /// receptor-mediated endocytosis /// sensory perception of sound	serine-type endopeptidase activity /// catalytic activity /// serine-type peptidase activity /// peptidase activity /// scavenger receptor activity /// hydrolase activity /// sodium channel regulator activity	membrane /// integral to membrane /// endoplasmic reticulum /// endoplasmic reticulum membrane
Tpst2	22022	protein-tyrosine sulfotransferase 2	metabolic process	sulfotransferase activity /// protein-tyrosine sulfotransferase activity /// transferase activity	membrane /// integral to membrane /// endoplasmic reticulum /// Golgi apparatus
Trim26	22670	tripartite motif-containing 26	biological_process	metal ion binding /// zinc ion binding	intracellular /// cytoplasm
Tsc1	64930	tuberous sclerosis 1	kidney development /// neural tube closure /// regulation of cell-matrix adhesion /// rRNA export from nucleus /// regulation of translation /// potassium ion transport /// cell-matrix adhesion /// embryo development /// nervous system development /// negative regulation of cell proliferation /// protein stabilization /// negative regulation of translation /// hippocampus development /// cerebral…	protein binding /// chaperone binding /// GTPase regulator activity /// GTPase activating protein binding /// protein N-terminus binding	membrane /// cytosol /// membrane fraction /// cytoplasm /// microsome /// cell cortex /// lamellipodium /// growth cone /// TSC1-TSC2 complex /// protein complex /// cytoskeletal part
Uck2	80914	uridine-cytidine kinase 2	metabolic process /// UMP biosynthetic process /// biological_process /// phosphorylation	nucleotide binding /// protein binding /// uridine kinase activity /// ATP binding /// kinase activity /// transferase activity /// phosphotransferase activity, alcohol group as acceptor	cytosol /// microsome
Ugdh	22235	UDP-glucose dehydrogenase	gastrulation with mouth forming second /// oxidation-reduction process	nucleotide binding /// UDP-glucose 6-dehydrogenase activity /// oxidoreductase activity /// oxidoreductase activity, acting on the CH-OH group of donors, NAD or NADP as acceptor /// NAD binding	cytosol
Usf1	22278	upstream transcription factor 1	positive regulation of transcription from RNA polymerase II promoter by glucose /// response to hypoxia /// transcription from RNA polymerase II promoter /// glucose metabolic process /// transcription, DNA-dependent /// regulation of transcription, DNA-dependent /// response to UV /// positive regulation of transcription, DNA-dependent /// late viral mRNA transcription /// cellular response to i…	DNA binding /// double-stranded DNA binding /// sequence-specific DNA binding transcription factor activity /// sequence-specific distal enhancer binding RNA polymerase II transcription factor activity /// enzyme binding /// protein kinase binding /// protein homodimerization activity /// histone deacetylase binding /// bHLH transcription factor binding /// sequence-specific DNA binding /// prote…	nucleus /// transcription factor complex
Vrk3	101568	vaccinia related kinase 3	protein phosphorylation /// positive regulation of phosphoprotein phosphatase activity /// negative regulation of ERK1 and ERK2 cascade	nucleotide binding /// protein kinase activity /// ATP binding /// transferase activity, transferring phosphorus-containing groups /// protein phosphatase binding	nucleus
Wdr45	54636	WD repeat domain 45	autophagy /// response to starvation	phosphatidylinositol-3,5-bisphosphate binding	organelle membrane
Wfdc2	67701	WAP four-disulfide core domain 2	biological_process /// negative regulation of peptidase activity /// negative regulation of endopeptidase activity	molecular_function /// serine-type endopeptidase inhibitor activity /// peptidase inhibitor activity	extracellular region /// cellular_component
Whamm	434204	WAS protein homolog associated with actin, golgi membranes and microtubules	biological_process	molecular_function /// actin binding	membrane /// cytoplasm /// Golgi apparatus /// cytoplasmic vesicle
Zbtb12	193736	zinc finger and BTB domain containing 12	biological_process	molecular_function /// metal ion binding	cellular_component /// nucleus
Zbtb39	320080	zinc finger and BTB domain containing 39	biological_process	molecular_function /// metal ion binding	cellular_component /// nucleus
Zbtb7b	22724	zinc finger and BTB domain containing 7B	transcription, DNA-dependent /// regulation of transcription, DNA-dependent /// multicellular organismal development /// positive regulation of gene expression /// cell differentiation /// regulation of CD4-positive, alpha-beta T cell differentiation /// regulation of CD8-positive, alpha-beta T cell differentiation /// positive regulation of transcription from RNA polymerase II promoter	protein binding /// nucleic acid binding /// DNA binding /// sequence-specific DNA binding transcription factor activity /// metal ion binding /// zinc ion binding /// protein homodimerization activity	intracellular /// nucleus
Zc3h4	330474	zinc finger CCCH-type containing 4	NA	nucleic acid binding /// metal ion binding /// zinc ion binding	NA
Zcchc2	227449	zinc finger, CCHC domain containing 2	cell communication /// biological_process	molecular_function /// nucleic acid binding /// metal ion binding /// zinc ion binding /// phosphatidylinositol binding	cytoplasm
Zeb1	21417	zinc finger E-box binding homeobox 1	negative regulation of transcription from RNA polymerase II promoter /// transcription, DNA-dependent /// regulation of transcription, DNA-dependent /// pattern specification process /// nervous system development /// central nervous system development /// negative regulation of cell proliferation /// regulation of mesenchymal cell proliferation /// negative regulation of transcription, DNA-depen…	protein binding /// nucleic acid binding /// DNA binding /// chromatin binding /// double-stranded DNA binding /// sequence-specific DNA binding transcription factor activity /// metal ion binding /// transcription factor binding /// zinc ion binding /// sequence-specific DNA binding /// E-box binding	intracellular /// nucleus /// cytoplasm /// transcription factor complex
Zfp521	225207	zinc finger protein 521	transcription, DNA-dependent /// regulation of transcription, DNA-dependent /// multicellular organismal development /// cell differentiation	nucleic acid binding /// DNA binding /// metal ion binding /// zinc ion binding /// protein domain specific binding	intracellular /// nucleus
Zfp821	75871	zinc finger protein 821	transcription, DNA-dependent /// regulation of transcription, DNA-dependent /// biological_process	nucleic acid binding /// DNA binding /// metal ion binding /// zinc ion binding	intracellular /// nucleus

## Sheet: females up-regulated
Genes that are up-regulated (p≤0.01) in females
Functional descriptions are obtained from the Gene Ontology (GO) Database. BP = Biological Process, MF = Molecular Function; CC = Cellular Compartment.
gene name	Entrez ID	description	GO-BP descriptions	GO-MF descriptions	GO-CC descriptions
1200011I18Rik	67467	RIKEN cDNA 1200011I18 gene	biological_process	molecular_function	cellular_component
1300014I06Rik	66895	RIKEN cDNA 1300014I06 gene	cell communication /// biological_process	molecular_function /// phosphatidylinositol binding	cellular_component
1700049G17Rik	73430	RIKEN cDNA 1700049G17 gene	biological_process	molecular_function /// metal ion binding	cellular_component
2310001A20Rik	71881	RIKEN cDNA 2310001A20 gene	biological_process /// biosynthetic process	molecular_function /// strictosidine synthase activity	membrane /// integral to membrane /// cellular_component
2310003F16Rik	67693	RIKEN cDNA 2310003F16 gene	biological_process	molecular_function	cellular_component
2610039C10Rik	66578	RIKEN cDNA 2610039C10 gene	cell cycle /// mitosis /// biological_process /// cell division	molecular_function	chromosome, centromeric region /// nucleus /// cytoplasm /// chromosome
2810002D19Rik	66457	RIKEN cDNA 2810002D19 gene	biological_process	molecular_function	cellular_component
2810405K02Rik	66469	RIKEN cDNA 2810405K02 gene	prostaglandin biosynthetic process /// oxidation-reduction process /// fatty acid biosynthetic process /// lipid biosynthetic process	oxidoreductase activity /// oxidoreductase activity, acting on the CH-OH group of donors, NAD or NADP as acceptor /// prostaglandin-F synthase activity	cytosol /// cytoplasm
3110057O12Rik	269423	RIKEN cDNA 3110057O12 gene	biological_process	molecular_function	extracellular region /// cellular_component
4933424B01Rik	71177	RIKEN cDNA 4933424B01 gene	cell cycle /// mitosis /// cell division	molecular_function	cellular_component
6430573F11Rik	319582	RIKEN cDNA 6430573F11 gene	metabolic process /// biological_process /// methylation	molecular_function /// methyltransferase activity /// transferase activity	cellular_component
9030625A04Rik	210808	RIKEN cDNA 9030625A04 gene	biological_process	molecular_function	cellular_component
9430023L20Rik	68118	RIKEN cDNA 9430023L20 gene	autophagy /// biological_process	molecular_function	cellular_component /// cytoplasm
Abca8b	27404	ATP-binding cassette, sub-family A (ABC1), member 8b	metabolic process /// ATP catabolic process /// transport	nucleotide binding /// ATPase activity, coupled to transmembrane movement of substances /// nucleoside-triphosphatase activity /// ATP binding /// ATPase activity	plasma membrane /// membrane /// integral to membrane /// mitochondrial inner membrane
Acad9	229211	acyl-Coenzyme A dehydrogenase family, member 9	metabolic process /// oxidation-reduction process	acyl-CoA dehydrogenase activity /// oxidoreductase activity /// oxidoreductase activity, acting on the CH-CH group of donors /// flavin adenine dinucleotide binding	mitochondrion /// nucleus /// dendrite
Aco1	11428	aconitase 1	metabolic process /// tricarboxylic acid cycle /// citrate metabolic process /// regulation of translation /// cellular iron ion homeostasis /// post-embryonic development /// response to iron(II) ion /// regulation of gene expression /// intestinal absorption	RNA binding /// aconitate hydratase activity /// metal ion binding /// lyase activity /// iron-responsive element binding /// mRNA 5'-UTR binding /// iron-sulfur cluster binding /// 4 iron, 4 sulfur cluster binding /// citrate hydro-lyase (cis-aconitate-forming) activity /// isocitrate hydro-lyase (cis-aconitate-forming) activity	mitochondrion /// cytosol /// endoplasmic reticulum /// soluble fraction /// cytoplasm /// microsome /// Golgi apparatus
Acsl3	74205	acyl-CoA synthetase long-chain family member 3	metabolic process /// lipid metabolic process /// fatty acid metabolic process /// fatty acid biosynthetic process	nucleotide binding /// catalytic activity /// long-chain fatty acid-CoA ligase activity /// ATP binding /// ligase activity	membrane /// mitochondrion /// integral to membrane /// endoplasmic reticulum /// peroxisome /// mitochondrial outer membrane
Acsl5	433256	acyl-CoA synthetase long-chain family member 5	metabolic process /// lipid metabolic process /// fatty acid metabolic process /// phospholipid biosynthetic process /// positive regulation of plasma membrane long-chain fatty acid transport /// positive regulation of triglyceride biosynthetic process /// fatty acid transport /// positive regulation of fatty acid beta-oxidation	nucleotide binding /// catalytic activity /// long-chain fatty acid-CoA ligase activity /// ATP binding /// ligase activity	membrane /// mitochondrion /// integral to membrane /// endoplasmic reticulum /// mitochondrial outer membrane /// mitochondrial inner membrane
Adam10	11487	a disintegrin and metallopeptidase domain 10	metabolic process /// in utero embryonic development /// protein phosphorylation /// proteolysis /// membrane protein ectodomain proteolysis /// nucleocytoplasmic transport /// negative regulation of cell adhesion /// Notch signaling pathway /// Notch receptor processing /// positive regulation of cell proliferation /// positive regulation of T cell chemotaxis /// positive regulation of cell grow…	protein binding /// endopeptidase activity /// metalloendopeptidase activity /// metallopeptidase activity /// peptidase activity /// metal ion binding /// zinc ion binding /// hydrolase activity /// SH3 domain binding /// protein kinase binding /// SH2 domain binding /// protein homodimerization activity	intracellular /// membrane /// integral to membrane /// extracellular region /// membrane fraction /// nucleus /// cytoplasm /// Golgi apparatus /// Golgi-associated vesicle /// trans-Golgi network /// cell surface /// postsynaptic density
Agps	228061	alkylglycerone phosphate synthase	oxidation-reduction process /// lipid biosynthetic process	catalytic activity /// oxidoreductase activity /// alkylglycerone-phosphate synthase activity /// UDP-N-acetylmuramate dehydrogenase activity /// oxidoreductase activity, acting on CH-OH group of donors /// transferase activity /// flavin adenine dinucleotide binding	mitochondrion /// peroxisome /// nucleolus /// intracellular membrane-bounded organelle
Ahctf1	226747	AT hook containing transcription factor 1	cytokinesis /// transcription, DNA-dependent /// regulation of transcription, DNA-dependent /// transport /// cell cycle /// mitosis /// multicellular organismal development /// protein transport /// positive regulation of transcription, DNA-dependent /// hemopoiesis /// mRNA transport /// nuclear pore complex assembly /// cell division	DNA binding /// sequence-specific DNA binding transcription factor activity	chromosome, centromeric region /// kinetochore /// nucleus /// nuclear pore /// cytoplasm /// chromosome /// nuclear matrix /// nuclear membrane
Ahcyl1	229709	S-adenosylhomocysteine hydrolase-like 1	mRNA polyadenylation /// protein export from nucleus /// one-carbon metabolic process /// positive regulation of sodium ion transport /// regulation of mRNA 3'-end processing /// regulation of ion transmembrane transporter activity /// regulation of anion transport	protein binding /// adenosylhomocysteinase activity /// hydrolase activity	intracellular /// endoplasmic reticulum
AI597468	103266	expressed sequence AI597468	biological_process	molecular_function	membrane /// integral to membrane /// cellular_component
Ak2	11637	adenylate kinase 2	nucleobase-containing compound metabolic process /// ADP biosynthetic process /// AMP metabolic process /// phosphorylation /// ATP metabolic process /// dATP metabolic process /// nucleotide phosphorylation	nucleotide binding /// adenylate kinase activity /// ATP binding /// kinase activity /// transferase activity /// phosphotransferase activity, phosphate group as acceptor /// nucleotide kinase activity /// nucleobase-containing compound kinase activity	mitochondrion /// cytosol /// mitochondrial inner membrane /// mitochondrial intermembrane space
Akr1c13	27384	aldo-keto reductase family 1, member C13	oxidation-reduction process /// xenobiotic metabolic process	aldo-keto reductase (NADP) activity /// oxidoreductase activity	NA
Alad	17025	aminolevulinate, delta-, dehydratase	metabolic process /// porphyrin-containing compound biosynthetic process /// heme biosynthetic process /// response to nutrient /// response to drug /// response to metal ion /// response to organic substance /// response to zinc ion /// response to arsenic-containing substance /// response to cadmium ion /// tetrapyrrole biosynthetic process /// response to chemical stimulus /// protein homoolig…	catalytic activity /// porphobilinogen synthase activity /// metal ion binding /// zinc ion binding /// identical protein binding /// lyase activity /// lead ion binding	cytosol /// extracellular space
Aldh1a7	26358	aldehyde dehydrogenase family 1, subfamily A7	metabolic process /// oxidation-reduction process /// protein homotetramerization	3-chloroallyl aldehyde dehydrogenase activity /// aldehyde dehydrogenase (NAD) activity /// oxidoreductase activity /// identical protein binding /// oxidoreductase activity, acting on the aldehyde or oxo group of donors, NAD or NADP as acceptor /// benzaldehyde dehydrogenase (NAD+) activity	cytoplasm
Aldh9a1	56752	aldehyde dehydrogenase 9, subfamily A1	neurotransmitter biosynthetic process /// metabolic process /// cellular aldehyde metabolic process /// oxidation-reduction process /// carnitine metabolic process	aldehyde dehydrogenase (NAD) activity /// oxidoreductase activity /// oxidoreductase activity, acting on the aldehyde or oxo group of donors, NAD or NADP as acceptor /// aminobutyraldehyde dehydrogenase activity /// protein homodimerization activity /// amine binding /// 4-trimethylammoniobutyraldehyde dehydrogenase activity /// NAD binding	plasma membrane /// mitochondrion /// cytosol /// cytoplasm
Ammecr1	56068	Alport syndrome, mental retardation, midface hypoplasia and elliptocytosis chromosomal region gene 1 homolog (human)	biological_process	molecular_function	cellular_component
Ankrd13a	68420	ankyrin repeat domain 13a	biological_process	molecular_function	cellular_component
Anubl1	67492	AN1, ubiquitin-like, homolog (Xenopus laevis)	biological_process	molecular_function /// metal ion binding	cellular_component
Anxa2	12306	annexin A2	angiogenesis /// body fluid secretion /// collagen fibril organization /// positive regulation of vesicle fusion /// fibrinolysis /// positive regulation of binding /// cellular response to acid	protein binding /// calcium ion binding /// phospholipase inhibitor activity /// calcium-dependent phospholipid binding /// phosphatidylinositol-4,5-bisphosphate binding /// cytoskeletal protein binding /// Rab GTPase binding	plasma membrane /// stress fiber /// extracellular region /// proteinaceous extracellular matrix /// basement membrane /// membrane fraction /// cytoplasm /// early endosome /// extrinsic to plasma membrane /// cell junction /// midbody /// myelin sheath adaxonal region /// sarcolemma /// Schmidt-Lanterman incisure /// protein complex /// perinuclear region of cytoplasm
Aox1	11761	aldehyde oxidase 1	metabolic process /// oxidation-reduction process	electron carrier activity /// catalytic activity /// aldehyde oxidase activity /// metal ion binding /// iron ion binding /// oxidoreductase activity /// UDP-N-acetylmuramate dehydrogenase activity /// oxidoreductase activity, acting on CH-OH group of donors /// molybdopterin cofactor binding /// flavin adenine dinucleotide binding /// NAD binding /// iron-sulfur cluster binding /// 2 iron, 2 sul…	cytoplasm
Aptx	66408	aprataxin	single strand break repair /// DNA ligation /// DNA repair /// double-strand break repair /// response to DNA damage stimulus /// dephosphorylation /// regulation of protein stability /// response to hydrogen peroxide /// nucleic acid phosphodiester bond hydrolysis	DNA binding /// chromatin binding /// damaged DNA binding /// double-stranded DNA binding /// double-stranded RNA binding /// catalytic activity /// metal ion binding /// zinc ion binding /// phosphoglycolate phosphatase activity /// hydrolase activity /// DNA 5'-adenosine monophosphate hydrolase activity /// polynucleotide 3'-phosphatase activity /// protein N-terminus binding /// phosphoprotein…	intracellular /// chromatin /// nucleus /// nucleoplasm /// nucleolus
Arhgap11a	228482	Rho GTPase activating protein 11A	signal transduction /// positive regulation of GTPase activity	molecular_function /// GTPase activator activity	intracellular
Arl6ip1	54208	ADP-ribosylation factor-like 6 interacting protein 1	cotranslational protein targeting to membrane	protein binding	membrane /// integral to membrane /// cytosol /// endoplasmic reticulum /// cytoplasm /// Sec61 translocon complex
Arl6ip5	65106	ADP-ribosylation factor-like 6 interacting protein 5	L-glutamate transport /// negative regulation of transport	protein binding /// protein C-terminus binding	membrane /// integral to membrane /// endoplasmic reticulum /// cytoplasm /// cytoskeleton
Ascc3	77987	activating signal cointegrator 1 complex subunit 3	biological_process	nucleotide binding /// molecular_function /// helicase activity /// ATP binding /// hydrolase activity	intracellular /// cytoplasm /// Golgi apparatus
Aspa	11484	aspartoacylase	metabolic process /// acetate metabolic process /// positive regulation of oligodendrocyte differentiation	aminoacylase activity /// metal ion binding /// hydrolase activity /// hydrolase activity, acting on ester bonds /// hydrolase activity, acting on carbon-nitrogen (but not peptide) bonds, in linear amides /// aspartoacylase activity	nucleus /// cytoplasm
Atad1	67979	ATPase family, AAA domain containing 1	metabolic process /// biological_process	nucleotide binding /// nucleoside-triphosphatase activity /// ATP binding	mitochondrion /// peroxisome
Atm	11920	ataxia telangiectasia mutated homolog (human)	DNA damage checkpoint /// response to hypoxia /// somitogenesis /// pre-B cell allelic exclusion /// regulation of cell cycle /// DNA repair /// protein phosphorylation /// response to DNA damage stimulus /// DNA damage induced protein phosphorylation /// cell cycle /// cell cycle arrest /// mitotic cell cycle spindle assembly checkpoint /// female gamete generation /// brain development /// hear…	nucleotide binding /// DNA binding /// protein kinase activity /// protein serine/threonine kinase activity /// DNA-dependent protein kinase activity /// binding /// ATP binding /// 1-phosphatidylinositol-3-kinase activity /// kinase activity /// transferase activity /// transferase activity, transferring phosphorus-containing groups /// phosphotransferase activity, alcohol group as acceptor /// …	intracellular /// nucleus /// cytoplasm /// spindle /// cytoplasmic vesicle
Atp2b2	11941	ATPase, Ca++ transporting, plasma membrane 2	cell morphogenesis /// ATP catabolic process /// ATP biosynthetic process /// transport /// ion transport /// cation transport /// calcium ion transport /// cellular calcium ion homeostasis /// organelle organization /// lactation /// sensory perception of sound /// locomotory behavior /// regulation of cell size /// cerebellum development /// cerebellar Purkinje cell layer morphogenesis /// cere…	nucleotide binding /// calcium ion binding /// calcium-transporting ATPase activity /// metal ion binding /// calmodulin binding /// ATP binding /// protein C-terminus binding /// ATPase activity, coupled to transmembrane movement of ions, phosphorylative mechanism /// hydrolase activity /// hydrolase activity, acting on acid anhydrides, catalyzing transmembrane movement of substances /// PDZ dom…	plasma membrane /// membrane /// integral to membrane /// endoplasmic reticulum /// cytoplasm /// microsome /// cilium /// apical plasma membrane /// dendrite /// neuronal cell body /// membrane raft
Atp5c1	11949	ATP synthase, H+ transporting, mitochondrial F1 complex, gamma polypeptide 1	ADP biosynthetic process /// ATP catabolic process /// ATP biosynthetic process /// transport /// ion transport /// proton transport /// ATP synthesis coupled proton transport /// ATP metabolic process	proton-transporting ATPase activity, rotational mechanism /// hydrogen ion transporting ATP synthase activity, rotational mechanism /// ATPase activity	mitochondrial proton-transporting ATP synthase complex, catalytic core F(1) /// membrane /// mitochondrion /// mitochondrial inner membrane /// mitochondrial proton-transporting ATP synthase complex /// proton-transporting ATP synthase complex, catalytic core F(1)
Atp6v0e	11974	ATPase, H+ transporting, lysosomal V0 subunit E	metabolic process /// cell growth /// transport /// ion transport /// proton transport /// ATP hydrolysis coupled proton transport /// ion transmembrane transport	hydrogen ion transmembrane transporter activity /// hydrolase activity	membrane /// integral to membrane /// proton-transporting V-type ATPase, V0 domain
Atp6v1h	108664	ATPase, H+ transporting, lysosomal V1 subunit H	metabolic process /// ATP catabolic process /// transport /// ion transport /// endocytosis /// proton transport /// ATP hydrolysis coupled proton transport	proton-transporting ATPase activity, rotational mechanism /// binding /// hydrolase activity, acting on acid anhydrides, catalyzing transmembrane movement of substances	vacuolar proton-transporting V-type ATPase, V1 domain
Atr	245000	ataxia telangiectasia and Rad3 related	DNA damage checkpoint /// DNA repair /// protein phosphorylation /// response to DNA damage stimulus /// negative regulation of DNA replication /// phosphorylation /// peptidyl-serine phosphorylation /// cellular response to UV /// regulation of protein binding /// positive regulation of DNA damage response, signal transduction by p53 class mediator /// protein autophosphorylation /// cellular re…	nucleotide binding /// protein kinase activity /// protein serine/threonine kinase activity /// ATP binding /// kinase activity /// transferase activity /// MutLalpha complex binding /// MutSalpha complex binding	XY body /// nucleus
Bax	12028	BCL2-associated X protein	response to acid /// ovarian follicle development /// neuron migration /// leukocyte homeostasis /// T cell homeostatic proliferation /// B cell homeostasis /// B cell apoptosis /// kidney development /// release of cytochrome c from mitochondria /// protein insertion into mitochondrial membrane involved in induction of apoptosis /// blood vessel remodeling /// myeloid cell homeostasis /// B cell…	protein binding /// chaperone binding /// lipid binding /// identical protein binding /// channel activity /// heat shock protein binding /// protein complex binding /// protein homodimerization activity /// protein heterodimerization activity /// BH domain binding /// BH3 domain binding	intracellular /// membrane /// mitochondrion /// integral to membrane /// cytosol /// endoplasmic reticulum /// soluble fraction /// nucleus /// cytoplasm /// mitochondrial outer membrane /// mitochondrial permeability transition pore complex /// endoplasmic reticulum membrane /// pore complex /// mitochondrial membrane /// cytosolic part /// Bcl-2 family protein complex
BC025446	223631	cDNA sequence BC025446	biological_process	molecular_function	cellular_component
BC031181	407819	cDNA sequence BC031181	signal transduction /// positive regulation of I-kappaB kinase/NF-kappaB cascade	signal transducer activity	cellular_component
Bcap31	27061	B cell receptor associated protein 31	vesicle-mediated transport /// apoptotic process /// transport /// intracellular protein transport /// immune response /// elevation of cytosolic calcium ion concentration /// protein transport /// reduction of endoplasmic reticulum calcium ion concentration /// calcium-mediated signaling using intracellular calcium source /// positive regulation of cysteine-type endopeptidase activity involved i…	receptor activity	plasma membrane /// Golgi membrane /// intracellular /// membrane /// mitochondrion /// integral to membrane /// endoplasmic reticulum /// integral to plasma membrane
Bcas2	68183	breast carcinoma amplified sequence 2	mRNA processing /// biological_process /// RNA splicing	molecular_function	nucleus /// spliceosomal complex
Bccip	66165	BRCA2 and CDKN1A interacting protein	regulation of cyclin-dependent protein kinase activity /// DNA repair /// response to DNA damage stimulus /// cell cycle /// neuroendocrine cell differentiation	kinase regulator activity	nucleus /// nuclear cyclin-dependent protein kinase holoenzyme complex
Brix1	67832	BRX1, biogenesis of ribosomes, homolog (S. cerevisiae)	ribosome biogenesis /// biological_process	molecular_function	nucleus /// nucleolus
Bub1b	12236	budding uninhibited by benzimidazoles 1 homolog, beta (S. cerevisiae)	apoptotic process /// protein phosphorylation /// cell cycle /// mitosis /// mitotic metaphase/anaphase transition /// phosphorylation /// protein localization to kinetochore /// cell division	nucleotide binding /// protein kinase activity /// protein serine/threonine kinase activity /// ATP binding /// kinase activity /// transferase activity /// transferase activity, transferring phosphorus-containing groups	chromosome, centromeric region /// kinetochore /// condensed chromosome kinetochore /// condensed chromosome outer kinetochore /// nucleus /// cytoplasm /// chromosome /// perinuclear region of cytoplasm
C130022K22Rik	232236	RIKEN cDNA C130022K22 gene	biological_process	molecular_function	cellular_component
C1qbp	12261	complement component 1, q subcomponent binding protein	NA	complement component C1q binding /// protein kinase C binding	membrane /// mitochondrion /// extracellular space /// nucleus /// cytoplasm
C330018D20Rik	77422	RIKEN cDNA C330018D20 gene	electron transport chain /// transport /// biological_process	molecular_function	mitochondrion
C8a	230558	complement component 8, alpha polypeptide	complement activation /// immune response /// complement activation, alternative pathway /// complement activation, classical pathway /// cytolysis /// innate immune response	complement binding /// protein complex binding	plasma membrane /// membrane /// integral to membrane /// extracellular region /// membrane attack complex /// extracellular space
Cald1	109624	caldesmon 1	actin filament bundle assembly /// regulation of smooth muscle contraction /// positive regulation of protein binding	actin binding	plasma membrane /// membrane fraction /// actin filament /// postsynaptic density /// actin cytoskeleton /// dendrite /// actin cap /// neuronal cell body /// dendritic spine
Calm3	12315	calmodulin 3	cell cycle	calcium ion binding	NA
Car2	12349	carbonic anhydrase 2	metabolic process /// morphogenesis of an epithelium /// secretion /// one-carbon metabolic process /// carbon dioxide transport /// positive regulation of cellular pH reduction /// positive regulation of osteoclast differentiation /// positive regulation of bone resorption	carbonate dehydratase activity /// metal ion binding /// zinc ion binding /// lyase activity	cytosol /// extracellular space /// cytoplasm /// microvillus /// basolateral plasma membrane /// axon /// apical part of cell
Cbr4	234309	carbonyl reductase 4	metabolic process /// oxidation-reduction process /// fatty acid biosynthetic process /// lipid biosynthetic process /// antibiotic metabolic process /// protein homotetramerization	nucleotide binding /// NAD(P)H dehydrogenase (quinone) activity /// oxidoreductase activity /// NADPH dehydrogenase (quinone) activity /// quinone binding /// NADPH binding	mitochondrion /// mitochondrial matrix
Cbx1	12412	chromobox homolog 1 (Drosophila HP1 beta)	negative regulation of transcription, DNA-dependent	protein binding /// identical protein binding /// enzyme binding	chromosome, centromeric region /// chromatin /// female pronucleus /// male pronucleus /// nucleus /// centromeric heterochromatin /// spindle /// chromocenter
Ccbl1	70266	cysteine conjugate-beta lyase 1	biosynthetic process /// 1-aminocyclopropane-1-carboxylate biosynthetic process /// kynurenine metabolic process	catalytic activity /// transaminase activity /// kynurenine-oxoglutarate transaminase activity /// transferase activity /// transferase activity, transferring nitrogenous groups /// lyase activity /// 1-aminocyclopropane-1-carboxylate synthase activity /// pyridoxal phosphate binding /// protein homodimerization activity /// glutamine-phenylpyruvate transaminase activity /// cysteine-S-conjugate …	nucleus /// cytoplasm
Ccdc111	408022	coiled-coil domain containing 111	DNA replication /// DNA replication, synthesis of RNA primer /// transcription, DNA-dependent /// biological_process	DNA primase activity	cellular_component
Cct5	12465	chaperonin containing Tcp1, subunit 5 (epsilon)	protein folding /// cellular protein metabolic process	unfolded protein binding /// nucleotide binding /// protein binding /// ATP binding	cytoplasm /// nucleolus /// centrosome /// chaperonin-containing T-complex /// cytoskeleton
Cct6a	12466	chaperonin containing Tcp1, subunit 6a (zeta)	protein folding /// cellular protein metabolic process	unfolded protein binding /// nucleotide binding /// ATP binding	cytoplasm /// chaperonin-containing T-complex
Cct7	12468	chaperonin containing Tcp1, subunit 7 (eta)	protein folding /// cellular protein metabolic process	unfolded protein binding /// nucleotide binding /// protein binding /// ATP binding /// identical protein binding	mitochondrion /// cytoplasm /// chaperonin-containing T-complex
Cd1d1	12479	CD1d1 antigen	positive regulation of T cell mediated cytotoxicity /// immune response /// antigen processing and presentation /// positive regulation of T cell proliferation /// positive regulation of macrophage activation /// positive thymic T cell selection /// positive regulation of interferon-gamma biosynthetic process /// positive regulation of interleukin-2 biosynthetic process /// innate immune response…	protein binding /// histone binding /// cell adhesion molecule binding /// lipid antigen binding /// endogenous lipid antigen binding /// exogenous lipid antigen binding /// eukaryotic cell surface binding	plasma membrane /// membrane /// lysosome /// integral to membrane /// cytoplasm /// endosome /// early endosome /// late endosome /// external side of plasma membrane /// cell surface
Cdc16	69957	CDC16 cell division cycle 16 homolog (S. cerevisiae)	cell cycle /// mitosis /// cell division /// protein K11-linked ubiquitination	protein binding /// binding	nucleus /// cytoplasm /// anaphase-promoting complex /// centrosome /// spindle microtubule
Cdkn2c	12580	cyclin-dependent kinase inhibitor 2C (p18, inhibits CDK4)	regulation of cyclin-dependent protein kinase activity /// G1/S transition of mitotic cell cycle /// induction of apoptosis /// cell cycle /// cell cycle arrest /// negative regulation of cell proliferation /// phosphorylation /// negative regulation of cell growth /// negative regulation of phosphorylation /// negative regulation of protein serine/threonine kinase activity	cyclin-dependent protein kinase inhibitor activity /// kinase activity /// protein kinase binding	nucleus /// cytoplasm
Ces1e	13897	carboxylesterase 1E	metabolic process	carboxylesterase activity /// palmitoyl-CoA hydrolase activity /// hydrolase activity /// retinyl-palmitate esterase activity /// methyl indole-3-acetate esterase activity /// methyl salicylate esterase activity /// methyl jasmonate esterase activity	endoplasmic reticulum
Ces1f	234564	carboxylesterase 1F	metabolic process	carboxylesterase activity /// hydrolase activity	NA
Ces1g	12623	carboxylesterase 1G	metabolic process	carboxylesterase activity /// hydrolase activity /// retinyl-palmitate esterase activity /// methyl indole-3-acetate esterase activity /// methyl salicylate esterase activity /// methyl jasmonate esterase activity	endoplasmic reticulum
Cetn2	26370	centrin 2	ATP catabolic process /// DNA repair /// nucleotide-excision repair /// response to DNA damage stimulus /// cell cycle /// mitosis /// centriole replication /// regulation of cytokinesis /// cell division	calcium ion binding /// nucleic acid binding /// ATP binding /// microtubule binding /// ATP-dependent helicase activity /// G-protein beta/gamma-subunit complex binding /// heterotrimeric G-protein binding	intracellular /// nucleus /// cytoplasm /// centrosome /// centriole /// cytoskeleton /// cilium /// microtubule basal body /// photoreceptor connecting cilium /// XPC complex
Cetn3	12626	centrin 3	cell cycle /// mitosis /// cell division	calcium ion binding /// microtubule binding /// G-protein beta/gamma-subunit complex binding	cytoplasm /// centrosome /// centriole /// cytoskeleton /// microtubule basal body /// photoreceptor connecting cilium /// intermediate filament cytoskeleton
Chml	12663	choroideremia-like	metabolic process /// intracellular protein transport /// positive regulation of GTPase activity	Rab geranylgeranyltransferase activity /// GTPase activator activity	Rab-protein geranylgeranyltransferase complex
Chmp1a	234852	charged multivesicular body protein 1A	vesicle-mediated transport /// transcription, DNA-dependent /// regulation of transcription, DNA-dependent /// transport /// cell cycle /// mitotic chromosome condensation /// protein transport /// gene silencing /// negative regulation of transcription, DNA-dependent /// negative regulation of transcription by glucose /// negative regulation of S phase of mitotic cell cycle /// cell division	protein binding /// protein domain specific binding	condensed nuclear chromosome /// membrane /// nucleus /// cytoplasm /// endosome /// early endosome /// microtubule organizing center /// endomembrane system /// nuclear matrix
Chst3	53374	carbohydrate (chondroitin 6/keratan) sulfotransferase 3	sulfur compound metabolic process /// carbohydrate metabolic process /// chondroitin sulfate biosynthetic process /// T cell homeostasis /// positive regulation of cellular component movement	proteoglycan sulfotransferase activity /// sulfotransferase activity /// chondroitin 6-sulfotransferase activity /// transferase activity	Golgi membrane /// membrane /// integral to membrane /// Golgi apparatus
Churc1	211151	churchill domain containing 1	transcription, DNA-dependent /// regulation of transcription, DNA-dependent /// multicellular organismal development /// mesoderm development /// positive regulation of transcription, DNA-dependent /// positive regulation of transcription from RNA polymerase II promoter	DNA binding /// metal ion binding /// zinc ion binding	nucleus
Clcn3	12725	chloride channel 3	transport /// ion transport /// chloride transport /// ion transmembrane transport /// regulation of ion transmembrane transport /// regulation of anion transport /// transmembrane transport	nucleotide binding /// ion channel activity /// voltage-gated ion channel activity /// voltage-gated chloride channel activity /// chloride channel activity /// ATP binding /// antiporter activity /// PDZ domain binding /// protein heterodimerization activity	plasma membrane /// intracellular /// membrane /// integral to membrane /// endosome /// early endosome /// late endosome /// Golgi apparatus /// vesicle membrane /// apical plasma membrane /// cytoplasmic vesicle
Clec2h	94071	C-type lectin domain family 2, member h	cellular defense response	receptor activity /// transmembrane signaling receptor activity /// binding /// sugar binding	plasma membrane /// membrane /// integral to membrane /// integral to plasma membrane
Clptm1l	218335	CLPTM1-like	apoptotic process /// biological_process	molecular_function	membrane /// integral to membrane /// cellular_component
Cnn2	12798	calponin 2	positive regulation of gene expression /// cellular response to mechanical stimulus /// hemopoiesis /// negative regulation of cell migration /// actomyosin structure organization /// regulation of actin filament-based process /// wound healing /// regulation of cell proliferation /// negative regulation of phagocytosis	actin binding /// calmodulin binding	stress fiber
Cog4	102339	component of oligomeric golgi complex 4	transport /// retrograde vesicle-mediated transport, Golgi to ER /// Golgi organization /// protein transport /// Golgi vesicle prefusion complex stabilization	molecular_function	membrane /// Golgi apparatus /// Golgi transport complex
Cops5	26754	COP9 (constitutive photomorphogenic) homolog, subunit 5 (Arabidopsis thaliana)	protein deneddylation /// regulation of cell cycle /// regulation of transcription, DNA-dependent /// proteolysis /// cullin deneddylation /// positive regulation of transcription from RNA polymerase II promoter /// regulation of JNK cascade	protein binding /// transcription coactivator activity /// metallopeptidase activity /// peptidase activity /// metal ion binding /// hydrolase activity	nucleus /// cytoplasm /// transcription factor complex /// signalosome
Cpeb2	231207	cytoplasmic polyadenylation element binding protein 2	regulation of translation /// biological_process	nucleotide binding /// nucleic acid binding /// RNA binding /// poly-pyrimidine tract binding	cytoplasm
Cpt2	12896	carnitine palmitoyltransferase 2	metabolic process /// lipid metabolic process /// fatty acid metabolic process /// transport	carnitine O-palmitoyltransferase activity /// transferase activity /// transferase activity, transferring acyl groups	membrane /// mitochondrion /// nucleus /// nucleolus /// mitochondrial inner membrane
Crebzf	233490	CREB/ATF bZIP transcription factor	response to virus /// transcription, DNA-dependent /// regulation of transcription, DNA-dependent /// negative regulation of transcription, DNA-dependent /// regulation of sequence-specific DNA binding transcription factor activity	protein binding /// sequence-specific DNA binding transcription factor activity /// sequence-specific DNA binding /// protein dimerization activity	nucleus
Crls1	66586	cardiolipin synthase 1	biological_process /// phospholipid biosynthetic process	molecular_function /// transferase activity /// phosphotransferase activity, for other substituted phosphate groups	membrane /// mitochondrion /// integral to membrane /// mitochondrial inner membrane
Ctcf	13018	CCCTC-binding factor	chromosome segregation /// DNA methylation /// regulation of gene expression by genetic imprinting /// transcription, DNA-dependent /// regulation of transcription, DNA-dependent /// dosage compensation by inactivation of X chromosome /// maintenance of DNA methylation /// positive regulation of gene expression /// negative regulation of gene expression /// positive regulation of transcription, D…	protein binding /// nucleic acid binding /// DNA binding /// sequence-specific DNA binding transcription factor activity /// metal ion binding /// chromatin insulator sequence binding /// zinc ion binding /// transcription regulatory region DNA binding /// sequence-specific DNA binding	condensed chromosome /// intracellular /// chromosome, centromeric region /// nucleus /// nucleoplasm /// chromosome /// nucleolus
Ctnnbip1	67087	catenin beta interacting protein 1	negative regulation of transcription from RNA polymerase II promoter /// branching involved in ureteric bud morphogenesis /// regulation of vascular permeability involved in acute inflammatory response /// Wnt receptor signaling pathway /// anterior/posterior pattern specification /// negative regulation of Wnt receptor signaling pathway /// negative regulation of protein complex assembly /// neg…	protein binding /// beta-catenin binding /// armadillo repeat domain binding	cytosol /// nucleus /// cytoplasm /// Axin-APC-beta-catenin-GSK3B complex
Ctnnbl1	66642	catenin, beta like 1	apoptotic process /// induction of apoptosis /// somatic diversification of immunoglobulins /// positive regulation of apoptotic process	protein binding /// binding /// enzyme binding	nucleus
Cybasc3	225912	cytochrome b, ascorbate dependent 3	oxidation-reduction process /// electron transport chain /// transport /// biological_process	molecular_function /// metal ion binding /// oxidoreductase activity	membrane /// lysosome /// integral to membrane /// cellular_component /// endosome
Cyp2j5	13109	cytochrome P450, family 2, subfamily j, polypeptide 5	oxidation-reduction process	electron carrier activity /// monooxygenase activity /// metal ion binding /// iron ion binding /// oxidoreductase activity /// oxidoreductase activity, acting on paired donors, with incorporation or reduction of molecular oxygen /// oxidoreductase activity, acting on paired donors, with incorporation or reduction of molecular oxygen, reduced flavin or flavoprotein as one donor, and incorporation…	membrane /// endoplasmic reticulum
Cyp51	13121	cytochrome P450, family 51	oxidation-reduction process /// steroid biosynthetic process /// cholesterol biosynthetic process /// lipid biosynthetic process /// sterol biosynthetic process /// cholesterol biosynthetic process via 24,25-dihydrolanosterol /// demethylation	electron carrier activity /// monooxygenase activity /// metal ion binding /// iron ion binding /// oxidoreductase activity /// sterol 14-demethylase activity /// oxidoreductase activity, acting on paired donors, with incorporation or reduction of molecular oxygen /// heme binding	membrane /// integral to membrane /// endoplasmic reticulum /// microsome
D0H4S114	27528	DNA segment, human D4S114	regulation of transforming growth factor beta receptor signaling pathway /// regulation of neuron differentiation	protein binding	nucleus /// cytoplasm
D19Bwg1357e	52874	DNA segment, Chr 19, Brigham & Women's Genetics 1357 expressed	biological_process	RNA binding /// binding	endoplasmic reticulum /// nucleus /// nucleolus
Dcaf12	68970	DDB1 and CUL4 associated factor 12	biological_process	molecular_function	cytoplasm /// centrosome /// cytoskeleton /// CUL4 RING ubiquitin ligase complex
Dcaf13	223499	DDB1 and CUL4 associated factor 13	ribosome biogenesis /// rRNA processing /// biological_process	molecular_function	ribonucleoprotein complex /// nucleus /// CUL4 RING ubiquitin ligase complex
Ddx1	104721	DEAD (Asp-Glu-Ala-Asp) box polypeptide 1	ATP catabolic process /// double-strand break repair /// transcription, DNA-dependent /// regulation of transcription, DNA-dependent /// mRNA processing /// DNA duplex unwinding /// nucleic acid phosphodiester bond hydrolysis /// regulation of RNA biosynthetic process	nucleotide binding /// protein binding /// nucleic acid binding /// DNA binding /// chromatin binding /// transcription cofactor activity /// RNA binding /// helicase activity /// nuclease activity /// exonuclease activity /// ATP binding /// poly(A) RNA binding /// ATP-dependent helicase activity /// hydrolase activity /// DNA/RNA helicase activity	ribonucleoprotein complex /// nucleus /// cytoplasm /// cytoplasmic stress granule /// cleavage body /// tRNA-splicing ligase complex
Denr	68184	density-regulated protein	translational initiation /// biological_process	molecular_function /// translation initiation factor activity	cellular_component
Derl2	116891	Der1-like domain family, member 2	response to unfolded protein /// positive regulation of cell proliferation /// positive regulation of cell growth /// ER-associated protein catabolic process /// endoplasmic reticulum unfolded protein response /// retrograde protein transport, ER to cytosol	molecular_function	membrane /// integral to membrane /// endoplasmic reticulum /// integral to endoplasmic reticulum membrane
Dnahc11	13411	dynein, axonemal, heavy chain 11	ciliary or flagellar motility /// determination of left/right symmetry	nucleotide binding /// microtubule motor activity /// ATP binding	axonemal dynein complex /// cilium
Dnajc1	13418	DnaJ (Hsp40) homolog, subfamily C, member 1	protein folding /// regulation of translation /// regulation of protein secretion	unfolded protein binding /// protein binding /// DNA binding /// chaperone binding /// heat shock protein binding /// ribosome binding	membrane /// integral to membrane /// endoplasmic reticulum /// nucleus /// endoplasmic reticulum lumen /// microsome
Dnalc4	54152	dynein, axonemal, light chain 4	metabolic process /// microtubule-based process	motor activity	cytoplasm /// cytoskeleton /// microtubule /// microtubule associated complex /// cilium /// dynein complex /// cell projection
Dpy19l3	233115	dpy-19-like 3 (C. elegans)	biological_process	molecular_function	membrane /// integral to membrane /// cellular_component
Dusp12	80915	dual specificity phosphatase 12	metabolic process /// protein dephosphorylation /// dephosphorylation /// positive regulation of glucokinase activity /// peptidyl-tyrosine dephosphorylation	phosphoprotein phosphatase activity /// protein tyrosine phosphatase activity /// metal ion binding /// protein tyrosine/serine/threonine phosphatase activity /// hydrolase activity /// phosphatase activity /// kinase binding	nucleus /// cytoplasm
Dynll2	68097	dynein light chain LC8-type 2	metabolic process /// transport /// microtubule-based process /// intracellular transport	protein binding /// motor activity /// cytoskeletal protein binding	cytoplasm /// centrosome /// cytoskeleton /// microtubule /// microtubule associated complex /// myosin complex /// dynein complex
Echdc1	52665	enoyl Coenzyme A hydratase domain containing 1	metabolic process	catalytic activity	cellular_component
Eps8l1	67425	EPS8-like 1	Rac protein signal transduction	actin filament binding	intracellular /// ruffle /// cytoplasm
Esd	13885	esterase D/formylglutathione hydrolase	metabolic process	carboxylesterase activity /// hydrolase activity /// hydrolase activity, acting on ester bonds /// S-formylglutathione hydrolase activity	nucleus /// cytoplasm /// Golgi apparatus /// cytoplasmic membrane-bounded vesicle /// cytoplasmic vesicle
Exosc2	227715	exosome component 2	rRNA processing /// positive regulation of cell growth	molecular_function /// RNA binding	exosome (RNase complex) /// nucleus /// cytoplasm
Exosc7	66446	exosome component 7	NA	NA	exosome (RNase complex)
Exosc8	69639	exosome component 8	rRNA processing /// RNA processing /// biological_process	RNA binding /// AU-rich element binding	exosome (RNase complex) /// nucleus /// cytoplasm
Exosc9	50911	exosome component 9	nuclear-transcribed mRNA catabolic process /// rRNA processing /// RNA processing /// positive regulation of cell growth /// exonucleolytic nuclear-transcribed mRNA catabolic process involved in deadenylation-dependent decay /// nuclear mRNA surveillance /// nuclear polyadenylation-dependent rRNA catabolic process /// nucleic acid phosphodiester bond hydrolysis	RNA binding /// nuclease activity /// exonuclease activity /// hydrolase activity /// AU-rich element binding	nuclear exosome (RNase complex) /// exosome (RNase complex) /// nucleus /// cytoplasm /// nucleolus
Ezh2	14056	enhancer of zeste homolog 2 (Drosophila)	S phase of mitotic cell cycle /// regulation of protein phosphorylation /// transcription, DNA-dependent /// regulation of transcription, DNA-dependent /// regulation of gene expression /// regulation of gliogenesis /// negative regulation of transcription, DNA-dependent /// chromatin modification /// histone methylation /// peptidyl-lysine methylation /// cerebellar cortex development /// methyl…	protein binding /// core promoter binding /// DNA binding /// chromatin binding /// methyltransferase activity /// transferase activity /// histone-lysine N-methyltransferase activity /// histone methyltransferase activity /// sequence-specific DNA binding	nucleus /// chromosome /// ESC/E(Z) complex /// pronucleus
Fabp2	14079	fatty acid binding protein 2, intestinal	fatty acid metabolic process /// transport /// long-chain fatty acid transport /// intestinal absorption	long-chain fatty acid transporter activity /// transporter activity /// binding /// fatty acid binding /// lipid binding	plasma membrane /// cytoplasm /// microvillus /// intracellular part /// apical cortex
Fads1	76267	fatty acid desaturase 1	oxidation-reduction process /// electron transport chain /// lipid metabolic process /// fatty acid biosynthetic process /// unsaturated fatty acid biosynthetic process /// transport /// lipid biosynthetic process /// cellular response to starvation /// arachidonic acid metabolic process /// long-chain fatty acid biosynthetic process	iron ion binding /// oxidoreductase activity /// linoleoyl-CoA desaturase activity /// oxidoreductase activity, acting on paired donors, with oxidation of a pair of donors resulting in the reduction of molecular oxygen to two molecules of water /// heme binding	membrane /// integral to membrane /// endoplasmic reticulum /// nucleus /// microsome
Fads2	56473	fatty acid desaturase 2	oxidation-reduction process /// electron transport chain /// lipid metabolic process /// fatty acid biosynthetic process /// transport /// lipid biosynthetic process	stearoyl-CoA 9-desaturase activity /// iron ion binding /// oxidoreductase activity /// oxidoreductase activity, acting on paired donors, with oxidation of a pair of donors resulting in the reduction of molecular oxygen to two molecules of water /// heme binding	membrane /// integral to membrane /// endoplasmic reticulum /// membrane fraction
Faim	23873	Fas apoptotic inhibitory molecule	apoptotic process /// anti-apoptosis /// I-kappaB kinase/NF-kappaB cascade /// negative regulation of apoptotic process /// positive regulation of neurogenesis	NA	intracellular /// cytoplasm
Fam105b	432940	family with sequence similarity 105, member B	biological_process	molecular_function	cellular_component
Fam185a	330050	family with sequence similarity 185, member A	biological_process	molecular_function	cytoplasm
Fam49b	223601	family with sequence similarity 49, member B	biological_process	molecular_function	cellular_component
Fam63b	235461	family with sequence similarity 63, member B	biological_process	molecular_function	cellular_component
Fam83d	71878	family with sequence similarity 83, member D	cell cycle /// mitosis /// biological_process /// cell division	molecular_function	cellular_component /// cytoplasm /// cytoskeleton
Fastkd2	75619	FAST kinase domains 2	cellular respiration	molecular_function /// protein kinase activity	mitochondrion
Fbxo4	106052	F-box protein 4	protein polyubiquitination /// telomere maintenance /// protein ubiquitination /// ubiquitin-dependent protein catabolic process /// SCF-dependent proteasomal ubiquitin-dependent protein catabolic process /// positive regulation of protein ubiquitination	protein binding /// ubiquitin-protein ligase activity /// protein homodimerization activity	ubiquitin ligase complex /// cytoplasm /// SCF ubiquitin ligase complex
Fbxo5	67141	F-box protein 5	mitotic metaphase /// oocyte maturation /// cell cycle /// spindle assembly involved in female meiosis I /// mitosis /// meiotic prophase I /// regulation of mitotic cell cycle /// vesicle organization /// regulation of meiosis /// microtubule polymerization /// spindle assembly /// cell division /// negative regulation of ubiquitin-protein ligase activity involved in mitotic cell cycle /// negat…	protein binding /// metal ion binding /// protein kinase binding	nucleus /// cytoplasm /// spindle /// cytoskeleton
Fdps	110196	farnesyl diphosphate synthetase	steroid biosynthetic process /// cholesterol biosynthetic process /// isoprenoid biosynthetic process /// lipid biosynthetic process /// sterol biosynthetic process /// farnesyl diphosphate biosynthetic process /// positive regulation of cholesterol biosynthetic process /// positive regulation of cell growth involved in cardiac muscle cell development	dimethylallyltranstransferase activity /// farnesyltranstransferase activity /// geranyltranstransferase activity /// metal ion binding /// transferase activity	mitochondrion /// peroxisome /// soluble fraction /// nucleus /// cytoplasm /// mitochondrial matrix
Fem1c	240263	fem-1 homolog c (C.elegans)	biological_process	molecular_function	cellular_component /// cytoplasm
Fez2	225020	fasciculation and elongation protein zeta 2 (zygin II)	biological_process	protein binding	cellular_component
Fmo1	14261	flavin containing monooxygenase 1	organic acid metabolic process /// oxidation-reduction process /// toxin metabolic process /// NADPH oxidation	monooxygenase activity /// N,N-dimethylaniline monooxygenase activity /// oxidoreductase activity /// flavin adenine dinucleotide binding /// NADP binding	membrane /// integral to membrane /// endoplasmic reticulum /// microsome /// intrinsic to endoplasmic reticulum membrane
Fmr1	14265	fragile X mental retardation syndrome 1 homolog	transport /// central nervous system development /// negative regulation of translational initiation /// mRNA transport	protein binding /// RNA binding	nucleus /// cytoplasm /// polysome /// mRNA cap binding complex /// synaptosome /// dendrite /// dendritic spine /// dendritic shaft /// synapse
Foxred1	235169	FAD-dependent oxidoreductase domain containing 1	oxidation-reduction process /// biological_process	molecular_function /// oxidoreductase activity	membrane /// mitochondrion /// integral to membrane
Fyn	14360	Fyn proto-oncogene	neuron migration /// protein phosphorylation /// cell surface receptor signaling pathway /// multicellular organismal development /// regulation of cell shape /// negative regulation of gene expression /// phosphorylation /// peptidyl-tyrosine phosphorylation /// T cell receptor signaling pathway /// forebrain development /// negative regulation of protein catabolic process /// myelination /// re…	nucleotide binding /// protein binding /// glycoprotein binding /// receptor binding /// protein kinase activity /// protein tyrosine kinase activity /// non-membrane spanning protein tyrosine kinase activity /// ephrin receptor binding /// metal ion binding /// ATP binding /// tubulin binding /// kinase activity /// transferase activity /// transferase activity, transferring phosphorus-containin…	plasma membrane /// membrane /// mitochondrion /// membrane fraction /// endosome /// microsome
Gabbr2	242425	gamma-aminobutyric acid (GABA) B receptor, 2	signal transduction /// G-protein coupled receptor signaling pathway /// gamma-aminobutyric acid signaling pathway	protein binding /// signal transducer activity /// receptor activity /// G-protein coupled receptor activity /// G-protein coupled GABA receptor activity	plasma membrane /// membrane /// integral to membrane /// cytoplasm /// cell junction /// neuron projection /// synapse /// postsynaptic membrane
Gale	74246	galactose-4-epimerase, UDP	carbohydrate metabolic process /// galactose metabolic process /// galactose catabolic process /// cellular metabolic process	nucleotide binding /// catalytic activity /// UDP-glucose 4-epimerase activity /// isomerase activity /// racemase and epimerase activity, acting on carbohydrates and derivatives /// protein homodimerization activity /// coenzyme binding	cellular_component
Galk2	69976	galactokinase 2	metabolic process /// galactose metabolic process /// phosphorylation /// carbohydrate phosphorylation	nucleotide binding /// galactokinase activity /// ATP binding /// kinase activity /// transferase activity /// phosphotransferase activity, alcohol group as acceptor /// N-acetylgalactosamine kinase activity	cellular_component /// cytoplasm
Gas6	14456	growth arrest specific 6	neuron migration /// blood coagulation /// signal transduction /// enzyme linked receptor protein signaling pathway /// cellular response to starvation /// macrophage cytokine production /// cell-substrate adhesion /// regulation of growth /// negative regulation of apoptotic process /// apoptotic cell clearance /// protein kinase B signaling cascade /// positive regulation of fibroblast prolifer…	calcium ion binding /// metal ion binding /// receptor tyrosine kinase binding /// receptor agonist activity	intracellular /// extracellular region /// extracellular space
Gja5	14613	gap junction protein, alpha 5	skeletal system development /// blood vessel development /// cell communication /// cell-cell signaling /// embryonic limb morphogenesis /// embryonic heart tube development /// transmembrane transport	gap junction channel activity	plasma membrane /// membrane /// integral to membrane /// gap junction /// connexon complex /// cell junction
Glrx5	73046	glutaredoxin 5 homolog (S. cerevisiae)	cell redox homeostasis /// biological_process	electron carrier activity /// molecular_function /// metal ion binding /// protein disulfide oxidoreductase activity /// iron-sulfur cluster binding /// 2 iron, 2 sulfur cluster binding	mitochondrion /// nucleus
Gm1862	100040260	predicted pseudogene 1862	NA	NA	NA
Gmcl1	23885	germ cell-less homolog 1 (Drosophila)	regulation of transcription, DNA-dependent /// multicellular organismal development /// spermatogenesis /// cell differentiation	protein binding	nucleus /// nuclear envelope /// nuclear matrix
Golga5	27277	golgi autoantigen, golgin subfamily a, 5	retrograde transport, vesicle recycling within Golgi /// Golgi organization /// Golgi vesicle transport	protein binding /// protein binding, bridging /// Rab GTPase binding /// protein homodimerization activity	Golgi cis cisterna /// Golgi trans cisterna /// Golgi membrane /// membrane /// integral to membrane /// Golgi apparatus /// Golgi medial cisterna /// cis-Golgi network /// COPI coated vesicle membrane /// Golgi cisterna
Gramd3	107022	GRAM domain containing 3	biological_process	molecular_function	cellular_component
H2-Q10	15007	histocompatibility 2, Q region locus 10	antigen processing and presentation of peptide antigen via MHC class I /// immune response /// antigen processing and presentation	receptor binding	membrane /// MHC class I protein complex /// integral to membrane
Hagh	14651	hydroxyacyl glutathione hydrolase	metabolic process /// carbohydrate metabolic process /// glutathione metabolic process /// glutathione biosynthetic process	hydroxyacylglutathione hydrolase activity /// metal ion binding /// zinc ion binding /// hydrolase activity	mitochondrion /// cytoplasm /// mitochondrial matrix
Hao2	56185	hydroxyacid oxidase 2	oxidation-reduction process /// mandelate metabolic process /// fatty acid oxidation /// protein homooligomerization	catalytic activity /// (S)-2-hydroxy-acid oxidase activity /// oxidoreductase activity /// FMN binding /// very-long-chain-(S)-2-hydroxy-acid oxidase activity /// long-chain-(S)-2-hydroxy-long-chain-acid oxidase activity /// medium-chain-(S)-2-hydroxy-acid oxidase activity	mitochondrion /// peroxisome
Haus7	73738	HAUS augmin-like complex, subunit 7	cell cycle /// mitosis /// spindle assembly /// centrosome organization /// cell division	thioesterase binding	plasma membrane /// cytoplasm /// nucleolus /// centrosome /// cytoskeleton /// microtubule /// HAUS complex
Hdac2	15182	histone deacetylase 2	negative regulation of transcription from RNA polymerase II promoter /// maintenance of chromatin silencing /// transcription, DNA-dependent /// regulation of transcription, DNA-dependent /// protein deacetylation /// positive regulation of cell proliferation /// epidermal cell differentiation /// positive regulation of receptor biosynthetic process /// negative regulation of neuron projection de…	protein binding /// chromatin binding /// sequence-specific DNA binding transcription factor activity /// histone deacetylase activity /// transcription factor binding /// hydrolase activity /// heat shock protein binding /// enzyme binding /// histone deacetylase activity (H3-K14 specific) /// chromatin DNA binding /// NAD-dependent histone deacetylase activity (H3-K14 specific) /// histone deac…	histone deacetylase complex /// chromatin /// nuclear chromatin /// heterochromatin /// nucleus /// cytoplasm /// replication fork /// transcription factor complex /// Sin3 complex /// NuRD complex /// transcriptional repressor complex /// ESC/E(Z) complex
Hdac3	15183	histone deacetylase 3	negative regulation of transcription from RNA polymerase II promoter /// transcription, DNA-dependent /// regulation of transcription, DNA-dependent /// protein deacetylation /// regulation of mitotic cell cycle /// negative regulation of transcription, DNA-dependent /// chromatin modification /// histone deacetylation /// circadian regulation of gene expression /// regulation of multicellular or…	protein binding /// DNA binding /// chromatin binding /// transcription corepressor activity /// histone deacetylase activity /// hydrolase activity /// enzyme binding /// histone deacetylase activity (H3-K14 specific) /// chromatin DNA binding /// NAD-dependent histone deacetylase activity (H3-K14 specific) /// histone deacetylase activity (H3-K9 specific) /// protein deacetylase activity /// hi…	chromatin /// nucleus /// cytoplasm /// spindle microtubule /// transcriptional repressor complex
Hemk1	69536	HemK methyltransferase family member 1	biological_process /// methylation	molecular_function /// methyltransferase activity /// transferase activity	mitochondrion
Hmgn5	50887	high-mobility group nucleosome binding domain 5	transcription, DNA-dependent /// regulation of transcription, DNA-dependent /// regulation of transcription from RNA polymerase II promoter /// chromatin modification	DNA binding /// chromatin binding	chromatin /// nucleus /// nucleoplasm /// nucleolus /// intracellular membrane-bounded organelle
Hnrnph1	59013	heterogeneous nuclear ribonucleoprotein H1	mRNA processing /// RNA splicing /// regulation of RNA splicing	nucleotide binding /// nucleic acid binding /// RNA binding	ribonucleoprotein complex /// nucleus /// cytoplasm /// spliceosomal complex /// actin cytoskeleton /// catalytic step 2 spliceosome
Hnrnph3	432467	heterogeneous nuclear ribonucleoprotein H3	biological_process	molecular_function	nucleus
Hnrnpul2	68693	heterogeneous nuclear ribonucleoprotein U-like 2	biological_process	NA	NA
Hpgd	15446	hydroxyprostaglandin dehydrogenase 15 (NAD)	metabolic process /// oxidation-reduction process /// lipid metabolic process /// fatty acid metabolic process /// prostaglandin metabolic process /// transforming growth factor beta receptor signaling pathway /// G-protein coupled receptor signaling pathway /// female pregnancy /// parturition /// negative regulation of cell cycle /// ductus arteriosus closure	nucleotide binding /// catalytic activity /// prostaglandin E receptor activity /// oxidoreductase activity /// 15-hydroxyprostaglandin dehydrogenase (NAD+) activity /// NAD binding /// NAD+ binding	nucleus /// cytoplasm
Hsp90b1	22027	heat shock protein 90, beta (Grp94), member 1	response to hypoxia /// protein folding /// anti-apoptosis /// response to stress /// ER-associated protein catabolic process /// actin rod assembly /// regulation of phosphoprotein phosphatase activity /// cellular response to ATP	unfolded protein binding /// nucleotide binding /// RNA binding /// ATP binding /// protein phosphatase binding /// virion binding /// low-density lipoprotein particle receptor binding	cytosol /// endoplasmic reticulum /// endoplasmic reticulum lumen /// endoplasmic reticulum membrane /// microsome /// midbody /// plasma membrane part /// perinuclear region of cytoplasm
Hspa5	14828	heat shock protein 5	proteolysis involved in cellular protein catabolic process /// anti-apoptosis /// response to stress /// ER overload response /// activation of signaling protein activity involved in unfolded protein response /// cerebellum structural organization /// cerebellar Purkinje cell layer development /// negative regulation of transforming growth factor beta receptor signaling pathway /// positive regul…	unfolded protein binding /// nucleotide binding /// protein binding /// ATP binding /// misfolded protein binding /// protein domain specific binding /// ubiquitin protein ligase binding /// ribosome binding /// cysteine-type endopeptidase inhibitor activity involved in apoptotic process	endoplasmic reticulum /// nucleus /// endoplasmic reticulum lumen /// endoplasmic reticulum-Golgi intermediate compartment /// cell surface /// integral to endoplasmic reticulum membrane /// midbody /// endoplasmic reticulum chaperone complex /// perinuclear region of cytoplasm
Htatsf1	72459	HIV TAT specific factor 1	transcription, DNA-dependent /// regulation of transcription, DNA-dependent /// biological_process	nucleotide binding /// molecular_function /// nucleic acid binding /// RNA binding	nucleus
Hus1	15574	Hus1 homolog (S. pombe)	DNA damage checkpoint /// double-strand break repair via homologous recombination /// regulation of protein phosphorylation /// DNA repair /// protein phosphorylation /// response to DNA damage stimulus /// embryo development /// negative regulation of DNA replication /// response to UV /// mitotic cell cycle G1/S transition checkpoint /// cellular response to ionizing radiation	NA	nucleus /// cytoplasm /// nucleolus /// Golgi apparatus
Idh2	269951	isocitrate dehydrogenase 2 (NADP+), mitochondrial	glyoxylate cycle /// tricarboxylic acid cycle /// isocitrate metabolic process /// oxidation-reduction process /// response to stress	magnesium ion binding /// isocitrate dehydrogenase (NADP+) activity /// metal ion binding /// oxidoreductase activity /// oxidoreductase activity, acting on the CH-OH group of donors, NAD or NADP as acceptor /// NAD binding	mitochondrion /// mitochondrial inner membrane
Ifrd2	15983	interferon-related developmental regulator 2	biological_process	molecular_function	cellular_component
Igfals	16005	insulin-like growth factor binding protein, acid labile subunit	cell adhesion	protein binding /// insulin-like growth factor binding /// protein C-terminus binding	extracellular region /// nucleus /// microsome /// insulin-like growth factor ternary complex
Il7	16196	interleukin 7	T cell lineage commitment /// anti-apoptosis /// immune response /// regulation of gene expression /// negative regulation of cell growth /// positive regulation of B cell proliferation /// negative regulation of apoptotic process /// negative regulation of catalytic activity /// bone resorption /// positive regulation of T cell differentiation /// positive regulation of organ growth /// homeosta…	cytokine activity /// cytokine receptor binding /// interleukin-7 receptor binding /// growth factor activity	extracellular region /// extracellular space
Ipo8	320727	importin 8	transport /// intracellular protein transport /// protein transport	ATPase activity, coupled to transmembrane movement of substances /// binding /// protein transporter activity	integral to plasma membrane /// nucleus /// cytoplasm
Iqcb1	320299	IQ calmodulin-binding motif containing 1	cilium assembly /// photoreceptor cell maintenance /// maintenance of organ identity	protein binding /// binding /// calmodulin binding	photoreceptor outer segment /// cytoplasm /// centrosome /// cytoskeleton /// photoreceptor connecting cilium
Irf8	15900	interferon regulatory factor 8	defense response to bacterium /// transcription, DNA-dependent /// regulation of transcription, DNA-dependent /// phagocytosis /// immune response /// response to bacterium /// positive regulation of transcription, DNA-dependent /// myeloid cell differentiation /// positive regulation of interferon-gamma production /// positive regulation of interleukin-12 production /// negative regulation of gr…	protein binding /// regulatory region DNA binding /// DNA binding /// sequence-specific DNA binding transcription factor activity	nucleus
Itga6	16403	integrin alpha 6	cell adhesion /// cell-matrix adhesion /// integrin-mediated signaling pathway /// positive regulation of cell-substrate adhesion /// cell-cell adhesion /// positive regulation of cell-cell adhesion /// cellular response to extracellular stimulus /// cell adhesion mediated by integrin /// positive regulation of phosphorylation /// odontogenesis of dentin-containing tooth /// positive regulation o…	receptor activity /// integrin binding /// protein complex binding /// laminin binding	plasma membrane /// membrane /// integral to membrane /// basement membrane /// integrin complex /// cell-cell adherens junction /// external side of plasma membrane /// basal plasma membrane /// cell surface /// basolateral plasma membrane /// filopodium /// alpha6-beta4 integrin complex /// basal part of cell
Josd1	74158	Josephin domain containing 1	proteolysis /// biological_process	molecular_function /// peptidase activity /// omega peptidase activity /// hydrolase activity	cellular_component
Kdelc1	72050	KDEL (Lys-Asp-Glu-Leu) containing 1	NA	NA	endoplasmic reticulum /// endoplasmic reticulum lumen
Kdm5c	20591	lysine (K)-specific demethylase 5C	oxidation-reduction process /// transcription, DNA-dependent /// regulation of transcription, DNA-dependent /// chromatin modification /// histone H3-K4 demethylation	DNA binding /// metal ion binding /// oxidoreductase activity /// zinc ion binding /// oxidoreductase activity, acting on single donors with incorporation of molecular oxygen, incorporation of two atoms of oxygen /// oxidoreductase activity, acting on paired donors, with incorporation or reduction of molecular oxygen, 2-oxoglutarate as one donor, and incorporation of one atom each of oxygen into …	intracellular /// cellular_component /// nucleus
Kif20b	240641	kinesin family member 20B	metabolic process /// ATP catabolic process /// microtubule-based movement /// cell cycle /// mitosis /// cell division	nucleotide binding /// microtubule motor activity /// ATP binding /// ATPase activity /// WW domain binding	nucleus /// cytoplasm /// nucleoplasm /// nucleolus /// centrosome /// cytoskeleton /// microtubule
Kptn	70394	kaptin	biological_process	molecular_function	cellular_component
Krt20	66809	keratin 20	apoptotic process /// cellular response to stress /// intermediate filament organization /// regulation of protein secretion	protein binding /// structural molecule activity	intermediate filament /// cytoplasm /// Golgi apparatus
Lamtor2	83409	late endosomal/lysosomal adaptor, MAPK and MTOR activator 2	activation of MAPKK activity /// cell growth /// cellular response to amino acid stimulus /// positive regulation of TOR signaling cascade /// cellular protein localization	protein binding	membrane /// lysosome /// endosome /// late endosome /// Ragulator complex
Larp1b	214048	La ribonucleoprotein domain family, member 1B	biological_process	molecular_function /// nucleic acid binding	ribonucleoprotein complex /// cellular_component
Larp7	28036	La ribonucleoprotein domain family, member 7	RNA processing /// biological_process	nucleotide binding /// molecular_function /// nucleic acid binding /// RNA binding	ribonucleoprotein complex /// nucleus /// cytoplasm
Lbr	98386	lamin B receptor	oxidation-reduction process	DNA binding /// receptor activity /// oxidoreductase activity, acting on the CH-CH group of donors, NAD or NADP as acceptor /// chromo shadow domain binding	membrane /// integral to membrane /// nucleus /// nuclear inner membrane /// nuclear pore /// nuclear lamina
Leprot	230514	leptin receptor overlapping transcript	negative regulation of JAK-STAT cascade /// negative regulation of growth hormone receptor signaling pathway /// negative regulation of protein localization at cell surface	receptor binding	membrane /// integral to membrane /// endosome /// Golgi apparatus
Lipa	16889	lysosomal acid lipase A	cell morphogenesis /// cytokine production /// lipid metabolic process /// fatty acid metabolic process /// inflammatory response /// cell proliferation /// lipid catabolic process /// sterol metabolic process /// lung development /// tissue remodeling /// homeostasis of number of cells within a tissue	sterol esterase activity /// lipase activity /// hydrolase activity	lysosome
Lmbrd2	320506	LMBR1 domain containing 2	biological_process	molecular_function	membrane /// integral to membrane /// cellular_component
Lmnb1	16906	lamin B1	positive regulation of cyclin-dependent protein kinase activity involved in G2/M /// positive regulation of JNK cascade	structural molecule activity /// JUN kinase binding /// phospholipase binding	intermediate filament /// membrane /// nucleus /// nuclear envelope /// lamin filament /// nucleoplasm /// nuclear matrix
Lss	16987	lanosterol synthase	steroid biosynthetic process /// cholesterol biosynthetic process /// lipid biosynthetic process /// sterol metabolic process	lanosterol synthase activity /// catalytic activity /// isomerase activity /// intramolecular transferase activity	membrane /// endoplasmic reticulum /// microsome
Ly6g	546644	lymphocyte antigen 6 complex, locus G	NA	NA	plasma membrane /// membrane /// external side of plasma membrane /// anchored to membrane
Mal2	105853	mal, T cell differentiation protein 2	biological_process	molecular_function	plasma membrane /// membrane /// integral to membrane /// cellular_component
Maob	109731	monoamine oxidase B	oxidation-reduction process /// negative regulation of serotonin secretion /// neurotransmitter catabolic process /// positive regulation of dopamine metabolic process	oxidoreductase activity /// primary amine oxidase activity /// protein homodimerization activity /// flavin adenine dinucleotide binding	membrane /// mitochondrion /// integral to membrane /// mitochondrial outer membrane /// mitochondrial inner membrane
Mbl2	17195	mannose-binding lectin (protein C) 2	complement activation, lectin pathway /// complement activation, classical pathway /// defense response to Gram-positive bacterium /// negative regulation of growth of symbiont in host /// innate immune response /// positive regulation of complement activation /// positive regulation of phagocytosis /// protein oligomerization /// killing by host of symbiont cells /// protein homotrimerization	protease binding /// receptor binding /// binding /// sugar binding /// mannose binding /// protein self-association /// calcium-dependent protein binding	extracellular region /// collagen /// extracellular space
Mcph1	244329	microcephaly, primary autosomal recessive 1	biological_process	molecular_function	intracellular /// cellular_component /// cytoplasm /// cytoskeleton
Med12l	329650	mediator of RNA polymerase II transcription, subunit 12 homolog (yeast)-like	transcription, DNA-dependent /// regulation of transcription, DNA-dependent /// regulation of transcription from RNA polymerase II promoter /// biological_process	RNA polymerase II transcription cofactor activity /// molecular_function /// beta-catenin binding	nucleus /// mediator complex
Med28	66999	mediator of RNA polymerase II transcription, subunit 28 homolog (yeast)	transcription, DNA-dependent /// regulation of transcription, DNA-dependent /// negative regulation of smooth muscle cell differentiation	protein binding /// actin binding	membrane /// nucleus /// cytoplasm /// cytoskeleton /// cortical actin cytoskeleton
Meg3	17263	maternally expressed 3	in utero embryonic development /// liver development /// negative regulation of cell proliferation /// determination of adult lifespan /// post-embryonic development /// positive regulation of transcription, DNA-dependent /// negative regulation of transcription, DNA-dependent /// gonadotropin secretion /// RNA folding /// multicellular organism growth /// lung alveolus development /// negative r…	transcription coactivator activity	nucleus /// cytoplasm
Mettl21d	207965	methyltransferase like 21D	biological_process /// methylation	molecular_function /// methyltransferase activity /// transferase activity	cellular_component
Mfsd7c	217721	major facilitator superfamily domain containing 7C	transport /// heme transport /// transmembrane transport	heme transporter activity /// heme binding	plasma membrane /// membrane /// integral to membrane /// cellular_component
Mgam	232714	maltase-glucoamylase	metabolic process	alpha-glucosidase activity /// amylase activity /// hydrolase activity /// hydrolase activity, acting on glycosyl bonds /// maltose alpha-glucosidase activity	NA
Mgea5	76055	meningioma expressed antigen 5 (hyaluronidase)	metabolic process /// N-acetylglucosamine metabolic process /// protein targeting to membrane /// necrotic cell death /// positive regulation of calcium ion transport into cytosol /// negative regulation of cardiac muscle adaptation /// positive regulation of glucose import /// histone acetylation /// positive regulation of cell killing /// positive regulation of insulin secretion /// positive re…	catalytic activity /// histone acetyltransferase activity /// transferase activity /// transferase activity, transferring acyl groups /// hydrolase activity /// hydrolase activity, acting on glycosyl bonds	intracellular /// nucleus /// cytoplasm
Mina	67014	myc induced nuclear antigen	ribosome biogenesis /// cell proliferation /// regulation of cell proliferation	molecular_function	nucleus /// cytoplasm /// nucleolus
Mmadhc	109129	methylmalonic aciduria (cobalamin deficiency) cblD type, with homocystinuria	biological_process	molecular_function	mitochondrion /// cellular_component
Morf4l2	56397	mortality factor 4 like 2	DNA repair /// transcription, DNA-dependent /// regulation of transcription, DNA-dependent /// response to DNA damage stimulus /// chromatin modification /// regulation of growth	NA	nucleus /// nucleolus
Mpp5	56217	membrane protein, palmitoylated 5 (MAGUK p55 subfamily member 5)	peripheral nervous system myelin maintenance /// myelin assembly /// protein localization to myelin sheath abaxonal region /// establishment of protein localization in plasma membrane	protein binding /// guanylate kinase activity /// protein domain specific binding	plasma membrane /// membrane /// integral to membrane /// cytoplasm /// tight junction /// cell junction /// myelin sheath adaxonal region /// lateral loop /// Schmidt-Lanterman incisure /// protein complex
Mrpl2	27398	mitochondrial ribosomal protein L2	translation	structural constituent of ribosome	intracellular /// ribonucleoprotein complex /// mitochondrion /// ribosome /// mitochondrial large ribosomal subunit
Mrpl24	67707	mitochondrial ribosomal protein L24	translation	structural constituent of ribosome	intracellular /// ribonucleoprotein complex /// mitochondrion /// ribosome
Mrpl3	94062	mitochondrial ribosomal protein L3	translation	structural constituent of ribosome	intracellular /// ribonucleoprotein complex /// mitochondrion /// ribosome /// mitochondrial large ribosomal subunit
Mrpl46	67308	mitochondrial ribosomal protein L46	metabolic process /// biological_process	hydrolase activity	ribonucleoprotein complex /// mitochondrion /// ribosome
Mrpl50	28028	mitochondrial ribosomal protein L50	biological_process	molecular_function	ribonucleoprotein complex /// mitochondrion /// ribosome
Mrpl9	78523	mitochondrial ribosomal protein L9	translation /// biological_process	molecular_function /// structural constituent of ribosome	intracellular /// ribonucleoprotein complex /// mitochondrion /// ribosome
Mrps18c	68735	mitochondrial ribosomal protein S18C	translation	structural constituent of ribosome	intracellular /// ribonucleoprotein complex /// mitochondrion /// ribosome /// mitochondrial small ribosomal subunit
Mrps28	66230	mitochondrial ribosomal protein S28	biological_process	molecular_function	ribonucleoprotein complex /// mitochondrion /// ribosome
Msh6	17688	mutS homolog 6 (E. coli)	meiotic mismatch repair /// ATP catabolic process /// DNA repair /// mismatch repair /// response to DNA damage stimulus /// reciprocal meiotic recombination /// determination of adult lifespan /// induction of apoptosis by intracellular signals /// DNA damage response, signal transduction resulting in induction of apoptosis /// response to UV /// somatic hypermutation of immunoglobulin genes ///…	nucleotide binding /// four-way junction DNA binding /// DNA binding /// chromatin binding /// damaged DNA binding /// ATP binding /// DNA-dependent ATPase activity /// mismatched DNA binding /// guanine/thymine mispair binding /// single base insertion or deletion binding	intracellular /// nuclear chromatin /// MutSalpha complex
Mtx2	53375	metaxin 2	protein targeting to mitochondrion /// transport /// biological_process /// protein transport	molecular_function	membrane /// mitochondrion /// mitochondrial outer membrane
Mvd	192156	mevalonate (diphospho) decarboxylase	steroid biosynthetic process /// cholesterol biosynthetic process /// positive regulation of cell proliferation /// isoprenoid biosynthetic process /// lipid biosynthetic process /// sterol biosynthetic process /// phosphorylation /// isopentenyl diphosphate biosynthetic process, mevalonate pathway	nucleotide binding /// diphosphomevalonate decarboxylase activity /// ATP binding /// kinase activity /// lyase activity /// Hsp70 protein binding /// protein homodimerization activity	cytosol /// peroxisome /// soluble fraction /// peroxisomal matrix
Mvk	17855	mevalonate kinase	metabolic process /// steroid biosynthetic process /// cholesterol biosynthetic process /// isoprenoid biosynthetic process /// lipid biosynthetic process /// sterol biosynthetic process /// phosphorylation /// negative regulation of translation /// isopentenyl diphosphate biosynthetic process, mevalonate pathway	nucleotide binding /// mRNA binding /// mevalonate kinase activity /// ATP binding /// identical protein binding /// kinase activity /// transferase activity /// phosphotransferase activity, alcohol group as acceptor	cytosol /// peroxisome /// soluble fraction /// cytoplasm
Mybl1	17864	myeloblastosis oncogene-like 1	transcription, DNA-dependent /// regulation of transcription, DNA-dependent	DNA binding	nucleus
Mycbp	56309	c-myc binding protein	regulation of transcription, DNA-dependent	transcription coactivator activity	nucleus /// cytoplasm /// centrosome
Naa50	72117	N(alpha)-acetyltransferase 50, NatE catalytic subunit	metabolic process /// N-terminal protein amino acid acetylation	protein binding /// N-acetyltransferase activity /// transferase activity /// transferase activity, transferring acyl groups	cytoplasm
Nampt	59027	nicotinamide phosphoribosyltransferase	NAD biosynthetic process /// pyridine nucleotide biosynthetic process /// positive regulation of smooth muscle cell proliferation /// positive regulation of nitric-oxide synthase biosynthetic process	nicotinate-nucleotide diphosphorylase (carboxylating) activity /// nicotinate phosphoribosyltransferase activity /// cytokine activity /// drug binding /// transferase activity /// transferase activity, transferring glycosyl groups /// protein homodimerization activity /// nicotinamide phosphoribosyltransferase activity	nucleus /// cytoplasm
Narf	67608	nuclear prelamin A recognition factor	biological_process	lamin binding	nucleus /// lamin filament /// nuclear lumen
Ncl	17975	nucleolin	angiogenesis	nucleotide binding /// protein binding /// nucleic acid binding /// DNA binding /// RNA binding /// telomeric DNA binding /// protein C-terminus binding	ribonucleoprotein complex /// nucleus /// cytoplasm /// nucleoplasm /// nucleolus /// cell cortex
Nedd8	18002	neural precursor cell expressed, developmentally down-regulated gene 8	protein localization /// regulation of transcription from RNA polymerase II promoter /// response to organic cyclic compound /// protein neddylation	protein binding /// ubiquitin protein ligase binding	nucleus
Nek2	18005	NIMA (never in mitosis gene a)-related expressed kinase 2	chromosome segregation /// mitotic sister chromatid segregation /// protein phosphorylation /// cell cycle /// mitosis /// meiosis /// phosphorylation /// negative regulation of DNA binding /// protein autophosphorylation /// centrosome separation /// cell division /// regulation of attachment of spindle microtubules to kinetochore	nucleotide binding /// protein binding /// protein kinase activity /// protein serine/threonine kinase activity /// metal ion binding /// ATP binding /// kinase activity /// transferase activity /// transferase activity, transferring phosphorus-containing groups /// protein phosphatase binding	condensed nuclear chromosome /// chromosome, centromeric region /// kinetochore /// spindle pole /// nucleus /// cytoplasm /// chromosome /// centrosome /// cytoskeleton /// microtubule /// midbody /// protein complex
Nhej1	75570	nonhomologous end-joining factor 1	DNA repair /// double-strand break repair /// double-strand break repair via nonhomologous end joining /// DNA recombination /// response to DNA damage stimulus /// response to ionizing radiation /// B cell differentiation /// T cell differentiation	DNA binding	nucleus /// nonhomologous end joining complex
Nid2	18074	nidogen 2	cell adhesion /// cell-matrix adhesion	protein binding /// calcium ion binding	extracellular region /// proteinaceous extracellular matrix /// basement membrane /// cell surface
Nif3l1	65102	Ngg1 interacting factor 3-like 1 (S. pombe)	positive regulation of transcription, DNA-dependent	transcription factor binding	mitochondrion /// cytoplasm
Nit1	27045	nitrilase 1	nitrogen compound metabolic process	hydrolase activity /// hydrolase activity, acting on carbon-nitrogen (but not peptide) bonds	mitochondrion /// cytoplasm
Nln	75805	neurolysin (metallopeptidase M3 family)	proteolysis /// biological_process	molecular_function /// metalloendopeptidase activity /// metallopeptidase activity /// peptidase activity /// metal ion binding /// hydrolase activity	mitochondrion /// cytoplasm
Nol11	68979	nucleolar protein 11	biological_process	molecular_function	nucleus /// nucleolus
Nom1	433864	nucleolar protein with MIF4G domain 1	RNA metabolic process	binding	nucleus /// nucleolus
Nrbp1	192292	nuclear receptor binding protein 1	metabolic process /// protein phosphorylation /// ER to Golgi vesicle-mediated transport	protein binding /// protein serine/threonine kinase activity /// identical protein binding /// transferase activity, transferring phosphorus-containing groups /// protein homodimerization activity	intracellular /// membrane /// cytoplasm /// endomembrane system /// cell projection /// perinuclear region of cytoplasm
Nsdhl	18194	NAD(P) dependent steroid dehydrogenase-like	hair follicle development /// oxidation-reduction process /// steroid biosynthetic process /// cholesterol biosynthetic process /// smoothened signaling pathway /// cholesterol metabolic process /// lipid biosynthetic process /// sterol biosynthetic process /// labyrinthine layer blood vessel development	nucleotide binding /// 3-beta-hydroxy-delta5-steroid dehydrogenase activity /// oxidoreductase activity /// oxidoreductase activity, acting on the CH-OH group of donors, NAD or NADP as acceptor /// sterol-4-alpha-carboxylate 3-dehydrogenase (decarboxylating) activity	membrane /// integral to membrane /// endoplasmic reticulum /// intracellular membrane-bounded organelle
Nudc	18221	nuclear distribution gene C homolog (Aspergillus)	cell cycle /// mitosis /// nuclear migration /// cell division	protein binding	nucleus /// cytoplasm /// Golgi apparatus /// cytoskeleton /// microtubule
Nudt3	56409	nudix (nucleotide diphosphate linked moiety X)-type motif 3	metabolic process /// diphosphoinositol polyphosphate catabolic process	magnesium ion binding /// metal ion binding /// diphosphoinositol-polyphosphate diphosphatase activity /// hydrolase activity /// inositol diphosphate tetrakisphosphate diphosphatase activity /// inositol bisdiphosphate tetrakisphosphate diphosphatase activity /// inositol diphosphate pentakisphosphate diphosphatase activity /// inositol-1-diphosphate-2,3,4,5,6-pentakisphosphate diphosphatase act…	cellular_component /// cytoplasm
Odc1	18263	ornithine decarboxylase, structural 1	kidney development /// polyamine metabolic process /// polyamine biosynthetic process /// positive regulation of cell proliferation /// putrescine biosynthetic process	catalytic activity /// ornithine decarboxylase activity /// lyase activity /// carboxy-lyase activity	cytosol
Oma1	67013	OMA1 homolog, zinc metallopeptidase (S. cerevisiae)	proteolysis /// biological_process	molecular_function /// metalloendopeptidase activity /// metallopeptidase activity /// peptidase activity /// metal ion binding /// hydrolase activity	membrane /// mitochondrion /// integral to membrane
P2rx1	18436	purinergic receptor P2X, ligand-gated ion channel, 1	serotonin secretion by platelet /// regulation of vascular smooth muscle contraction /// apoptotic process /// transport /// ion transport /// cation transport /// activation of cysteine-type endopeptidase activity involved in apoptotic process /// regulation of smooth muscle contraction /// insemination /// regulation of blood pressure /// response to organic substance /// death /// regulation o…	purinergic nucleotide receptor activity /// receptor activity /// extracellular ATP-gated cation channel activity /// ion channel activity /// cation channel activity /// ATP binding /// drug binding /// zinc ion binding	plasma membrane /// membrane /// integral to membrane /// cell /// synaptosome /// external side of cell outer membrane /// protein complex /// membrane raft /// postsynaptic membrane
Pank3	211347	pantothenate kinase 3	biological_process /// coenzyme A biosynthetic process /// phosphorylation	nucleotide binding /// molecular_function /// pantothenate kinase activity /// ATP binding /// kinase activity /// transferase activity	nucleus /// cytoplasm
Paqr9	75552	progestin and adipoQ receptor family member IX	biological_process	molecular_function /// receptor activity	membrane /// integral to membrane /// cellular_component
Park7	57320	Parkinson disease (autosomal recessive, early onset) 7	synaptic transmission, dopaminergic /// proteolysis /// autophagy /// response to stress /// inflammatory response /// response to oxidative stress /// mitochondrion organization /// single fertilization /// cell proliferation /// adult locomotory behavior /// protein stabilization /// negative regulation of protein binding /// cellular response to oxidative stress /// response to hydrogen peroxi…	RNA binding /// mRNA binding /// peptidase activity /// peroxidase activity /// hydrolase activity /// protein homodimerization activity /// peroxiredoxin activity	mitochondrion /// cytosol /// nucleus /// cytoplasm /// axon
Parp1	11545	poly (ADP-ribose) polymerase family, member 1	telomere maintenance /// DNA metabolic process /// DNA repair /// base-excision repair /// protein ADP-ribosylation /// protein autoprocessing /// cellular response to insulin stimulus /// regulation of growth rate /// DNA damage response, detection of DNA damage /// protein poly-ADP-ribosylation	NAD+ ADP-ribosyltransferase activity /// transcription factor binding /// protein N-terminus binding /// NAD binding	nucleus /// nuclear envelope /// nucleoplasm /// transcription factor complex /// nucleolus /// protein complex
Pcdha10	12943	protocadherin alpha 10	NA	NA	membrane fraction
Pcolce2	76477	procollagen C-endopeptidase enhancer 2	positive regulation of peptidase activity	collagen binding /// heparin binding /// peptidase activator activity	extracellular region
Pcsk9	100102	proprotein convertase subtilisin/kexin type 9	negative regulation of receptor recycling /// positive regulation of receptor internalization /// proteolysis /// protein processing /// lipid metabolic process /// triglyceride metabolic process /// phospholipid metabolic process /// induction of apoptosis /// lysosomal transport /// steroid metabolic process /// cholesterol metabolic process /// cellular response to starvation /// regulation of…	serine-type endopeptidase activity /// serine-type peptidase activity /// peptidase activity /// identical protein binding /// hydrolase activity /// apolipoprotein receptor binding /// very-low-density lipoprotein particle receptor binding /// low-density lipoprotein particle receptor binding	lysosome /// extracellular region /// extracellular space /// late endosome /// rough endoplasmic reticulum /// perinuclear region of cytoplasm
Pcyt1a	13026	phosphate cytidylyltransferase 1, choline, alpha isoform	phosphatidylcholine biosynthetic process /// CDP-choline pathway /// phospholipid biosynthetic process /// biosynthetic process /// response to abiotic stimulus	catalytic activity /// choline-phosphate cytidylyltransferase activity /// lipid binding /// transferase activity /// nucleotidyltransferase activity /// protein homodimerization activity	membrane /// cytoplasm /// endoplasmic reticulum membrane /// glycogen granule
Pdap1	231887	PDGFA associated protein 1	platelet-derived growth factor receptor signaling pathway	platelet-derived growth factor binding	extracellular space
Pdss2	71365	prenyl (solanesyl) diphosphate synthase, subunit 2	metabolic process /// ubiquinone biosynthetic process /// isoprenoid biosynthetic process /// regulation of body fluid levels /// protein heterotetramerization	trans-hexaprenyltranstransferase activity /// transferase activity /// protein heterodimerization activity /// trans-octaprenyltranstransferase activity	mitochondrion /// cytoplasm
Pet112l	229487	PET112-like (yeast)	translation /// mitochondrial translation /// glutaminyl-tRNAGln biosynthesis via transamidation	nucleotide binding /// ATP binding /// ligase activity /// carbon-nitrogen ligase activity, with glutamine as amido-N-donor /// glutaminyl-tRNA synthase (glutamine-hydrolyzing) activity	mitochondrion /// glutamyl-tRNA(Gln) amidotransferase complex
Pex7	18634	peroxisomal biogenesis factor 7	neuron migration /// endochondral ossification /// protein targeting to peroxisome /// fatty acid beta-oxidation /// transport /// ether lipid biosynthetic process /// protein transport /// protein import into peroxisome matrix	peroxisome matrix targeting signal-2 binding	intracellular /// cytosol /// peroxisome /// cytoplasm
Pgm2	72157	phosphoglucomutase 2	metabolic process /// carbohydrate metabolic process /// glycogen biosynthetic process /// glucose metabolic process /// glucose 1-phosphate metabolic process /// galactose catabolic process	magnesium ion binding /// phosphoglucomutase activity /// metal ion binding /// isomerase activity /// intramolecular transferase activity, phosphotransferases	cytosol /// cytoplasm /// actin cytoskeleton
Pgm3	109785	phosphoglucomutase 3	metabolic process /// carbohydrate metabolic process /// UDP-N-acetylglucosamine biosynthetic process /// spermatogenesis /// embryo development /// embryo development ending in birth or egg hatching /// glucose 1-phosphate metabolic process /// hemopoiesis	magnesium ion binding /// phosphoacetylglucosamine mutase activity /// phosphoglucomutase activity /// metal ion binding /// isomerase activity /// intramolecular transferase activity, phosphotransferases	cytosol
Pgrmc2	70804	progesterone receptor membrane component 2	biological_process	protein binding /// receptor activity /// steroid binding /// lipid binding /// heme binding	membrane /// integral to membrane /// cellular_component
Phpt1	75454	phosphohistidine phosphatase 1	metabolic process /// protein dephosphorylation /// dephosphorylation /// positive regulation of insulin secretion involved in cellular response to glucose stimulus /// peptidyl-histidine dephosphorylation /// negative regulation of T cell receptor signaling pathway /// negative regulation of lyase activity /// positive regulation of cell motility /// regulation of actin cytoskeleton reorganizati…	phosphoprotein phosphatase activity /// phosphohistidine phosphatase activity /// hydrolase activity /// calcium channel inhibitor activity /// ion channel binding	cytosol /// cytoplasm
Plekha8	231999	pleckstrin homology domain containing, family A (phosphoinositide binding specific) member 8	transport /// biological_process /// protein transport /// glycolipid transport	molecular_function /// phospholipid binding /// glycolipid transporter activity /// glycolipid binding	cellular_component /// cytoplasm
Plekhf1	72287	pleckstrin homology domain containing, family F (with FYVE domain) member 1	apoptotic process /// induction of apoptosis /// regulation of mitochondrial membrane permeability	molecular_function /// metal ion binding /// phospholipid binding	lysosome /// mitochondrion /// nucleus /// cytoplasm
Pmm2	54128	phosphomannomutase 2	metabolic process /// mannose biosynthetic process	catalytic activity /// phosphomannomutase activity /// isomerase activity	cytoplasm /// neuronal cell body
Polr2d	69241	polymerase (RNA) II (DNA directed) polypeptide D	transcription from RNA polymerase II promoter /// transcription, DNA-dependent /// protein phosphorylation /// cellular metabolic process	nucleotide binding /// catalytic activity /// DNA-directed RNA polymerase activity	nucleus /// DNA-directed RNA polymerase II, core complex
Polr3d	67065	polymerase (RNA) III (DNA directed) polypeptide D	transcription from RNA polymerase III promoter /// response to virus /// transcription, DNA-dependent /// positive regulation of interferon-beta production /// innate immune response /// positive regulation of innate immune response	molecular_function /// DNA binding /// DNA-directed RNA polymerase activity	cellular_component /// nucleus /// DNA-directed RNA polymerase III complex
Ppa1	67895	pyrophosphatase (inorganic) 1	metabolic process /// phosphate-containing compound metabolic process	magnesium ion binding /// inorganic diphosphatase activity /// metal ion binding /// pyrophosphatase activity /// hydrolase activity	cytoplasm
Ppap2c	50784	phosphatidic acid phosphatase type 2C	metabolic process	catalytic activity /// phosphatidate phosphatase activity /// hydrolase activity	membrane /// integral to membrane
Ppie	56031	peptidylprolyl isomerase E (cyclophilin E)	protein peptidyl-prolyl isomerization /// protein folding /// regulation of transcription, DNA-dependent /// mRNA processing /// RNA splicing	nucleotide binding /// nucleic acid binding /// RNA binding /// peptidyl-prolyl cis-trans isomerase activity /// isomerase activity	nucleus /// spliceosomal complex /// catalytic step 2 spliceosome
Ppp1ca	19045	protein phosphatase 1, catalytic subunit, alpha isoform	metabolic process /// carbohydrate metabolic process /// glycogen metabolic process /// regulation of glycogen biosynthetic process /// regulation of glycogen catabolic process /// regulation of translation /// protein dephosphorylation /// cell cycle /// female meiosis /// cellular process /// lung development /// branching morphogenesis of a tube /// cell division	protein binding /// phosphoprotein phosphatase activity /// protein serine/threonine phosphatase activity /// metal ion binding /// hydrolase activity /// ribonucleoprotein complex binding	protein phosphatase type 1 complex /// nucleus /// cytoplasm /// nucleoplasm /// glycogen granule /// neuron projection /// neuronal cell body /// dendritic spine /// perikaryon /// MLL5-L complex /// PTW/PP1 phosphatase complex
Ppp2r1b	73699	protein phosphatase 2 (formerly 2A), regulatory subunit A (PR 65), beta isoform	positive regulation of extrinsic apoptotic signaling pathway in absence of ligand	protein binding /// binding	cellular_component
Ppp2r5a	226849	protein phosphatase 2, regulatory subunit B (B56), alpha isoform	signal transduction /// positive regulation of protein dephosphorylation /// regulation of catalytic activity /// negative regulation of establishment of protein localization in plasma membrane /// negative regulation of lipid kinase activity	binding /// protein phosphatase type 2A regulator activity /// kinase binding	protein phosphatase type 2A complex /// chromosome, centromeric region /// nucleus /// cytoplasm /// chromosome
Prpf31	68988	PRP31 pre-mRNA processing factor 31 homolog (yeast)	assembly of spliceosomal tri-snRNP /// nuclear mRNA splicing, via spliceosome /// mRNA processing /// RNA splicing	RNA binding /// ribonucleoprotein complex binding /// snRNP binding	ribonucleoprotein complex /// nucleus /// spliceosomal complex /// U4 snRNP /// Cajal body /// nuclear speck /// U4/U6 x U5 tri-snRNP complex /// MLL1 complex
Psmb10	19171	proteasome (prosome, macropain) subunit, beta type 10	cell morphogenesis /// proteolysis /// proteolysis involved in cellular protein catabolic process /// T cell proliferation	endopeptidase activity /// threonine-type endopeptidase activity /// peptidase activity /// hydrolase activity	proteasome complex /// nucleus /// cytoplasm /// proteasome core complex
Psmb7	19177	proteasome (prosome, macropain) subunit, beta type 7	proteolysis /// proteolysis involved in cellular protein catabolic process	endopeptidase activity /// threonine-type endopeptidase activity /// peptidase activity /// hydrolase activity	proteasome complex /// nucleus /// cytoplasm /// proteasome core complex
Psmc5	19184	protease (prosome, macropain) 26S subunit, ATPase 5	proteolysis /// negative regulation of transcription, DNA-dependent /// protein catabolic process /// proteasomal ubiquitin-dependent protein catabolic process	nucleotide binding /// protein binding /// nucleoside-triphosphatase activity /// peptidase activity /// receptor binding /// ATP binding /// transcription factor binding /// hydrolase activity /// thyrotropin-releasing hormone receptor binding	proteasome complex /// nucleus /// cytoplasm /// holo TFIIH complex
Psmd3	22123	proteasome (prosome, macropain) 26S subunit, non-ATPase, 3	regulation of protein catabolic process /// regulation of catalytic activity	binding /// enzyme regulator activity	proteasome complex
Ptpla	30963	protein tyrosine phosphatase-like (proline instead of catalytic arginine), member a	fatty acid biosynthetic process /// multicellular organismal development /// biological_process /// lipid biosynthetic process	molecular_function /// lyase activity	membrane /// integral to membrane /// endoplasmic reticulum /// cellular_component
Ptpn1	19246	protein tyrosine phosphatase, non-receptor type 1	protein dephosphorylation /// insulin receptor signaling pathway /// regulation of signal transduction /// dephosphorylation /// regulation of endocytosis /// actin cytoskeleton reorganization /// peptidyl-tyrosine dephosphorylation /// regulation of insulin receptor signaling pathway	phosphoprotein phosphatase activity /// protein tyrosine phosphatase activity /// receptor activity /// ephrin receptor binding /// insulin receptor binding /// zinc ion binding /// hydrolase activity /// phosphatase activity	membrane /// cytosol /// endoplasmic reticulum /// insoluble fraction /// early endosome /// cytoplasmic vesicle
Pwp1	103136	PWP1 homolog (S. cerevisiae)	biological_process	molecular_function	cellular_component /// nucleus
Qars	97541	glutaminyl-tRNA synthetase	translation /// anti-apoptosis	nucleotide binding /// RNA binding /// aminoacyl-tRNA ligase activity /// glutamine-tRNA ligase activity /// ATP binding /// ligase activity /// protein kinase binding	cytoplasm /// aminoacyl-tRNA synthetase multienzyme complex
Qdpr	110391	quinoid dihydropteridine reductase	metabolic process /// oxidation-reduction process /// tetrahydrobiopterin biosynthetic process	nucleotide binding /// 6,7-dihydropteridine reductase activity /// oxidoreductase activity /// protein homodimerization activity /// NADPH binding /// NADH binding	mitochondrion /// cytosol /// soluble fraction /// cytoplasm /// synaptosome
Rab1	19324	RAB1, member RAS oncogene family	vesicle-mediated transport /// transport /// intracellular protein transport /// ER to Golgi vesicle-mediated transport /// small GTPase mediated signal transduction /// protein transport	nucleotide binding /// GTP binding	intracellular /// endoplasmic reticulum /// soluble fraction /// insoluble fraction /// Golgi apparatus /// neuronal cell body
Rab11a	53869	RAB11a, member RAS oncogene family	cytokinesis /// vesicle-mediated transport /// GTP catabolic process /// transport /// cell cycle /// small GTPase mediated signal transduction /// protein transport /// neuron projection development /// regulation of long-term neuronal synaptic plasticity /// regulation of protein transport /// protein localization in plasma membrane	nucleotide binding /// protein binding /// GTPase activity /// GTP binding	plasma membrane /// membrane /// mitochondrion /// endosome /// trans-Golgi network /// transport vesicle /// cleavage furrow /// protein complex /// recycling endosome
Rab23	19335	RAB23, member RAS oncogene family	signal transduction /// nervous system development /// regulation of smoothened signaling pathway /// spinal cord dorsal/ventral patterning /// embryonic digit morphogenesis /// negative regulation of proteolysis	nucleotide binding /// GTP binding	NA
Rabl5	67286	RAB, member of RAS oncogene family-like 5	small GTPase mediated signal transduction /// biological_process	nucleotide binding /// molecular_function /// GTP binding	intracellular /// cellular_component
Rad17	19356	RAD17 homolog (S. pombe)	DNA damage checkpoint /// DNA repair /// response to DNA damage stimulus /// cell cycle /// mitotic cell cycle checkpoint /// multicellular organismal development /// negative regulation of DNA replication /// regulation of phosphorylation	nucleotide binding /// nucleoside-triphosphatase activity /// ATP binding	nucleus
Ran	19384	RAN, member RAS oncogene family	actin cytoskeleton organization /// protein import into nucleus /// signal transduction /// GTP catabolic process /// protein export from nucleus /// transport /// intracellular protein transport /// nucleocytoplasmic transport /// cell cycle /// mitosis /// small GTPase mediated signal transduction /// protein transport /// positive regulation of protein binding /// cellular protein localization…	nucleotide binding /// protein binding /// GTPase activity /// GTP binding /// GDP binding /// protein domain specific binding	intracellular /// nucleus /// cytoplasm /// protein complex
Rap2c	72065	RAP2C, member of RAS oncogene family	signal transduction /// GTP catabolic process /// small GTPase mediated signal transduction /// negative regulation of cell migration /// positive regulation of protein autophosphorylation /// Rap protein signal transduction /// regulation of protein tyrosine kinase activity	nucleotide binding /// GTPase activity /// GTP binding	membrane /// cytosol /// cytoplasm /// endosome /// recycling endosome /// recycling endosome membrane
Rars	104458	arginyl-tRNA synthetase	translation /// tRNA aminoacylation for protein translation /// arginyl-tRNA aminoacylation	tRNA binding /// nucleotide binding /// aminoacyl-tRNA ligase activity /// arginine-tRNA ligase activity /// ATP binding /// ligase activity /// arginine binding	mitochondrion /// nucleus /// cytoplasm /// aminoacyl-tRNA synthetase multienzyme complex
Rassf6	73246	Ras association (RalGDS/AF-6) domain family member 6	apoptotic process /// signal transduction /// regulation of apoptotic process	protein binding	cellular_component
Rbm8a	60365	RNA binding motif protein 8a	nuclear-transcribed mRNA catabolic process, nonsense-mediated decay	mRNA binding	nucleus /// exon-exon junction complex /// catalytic step 2 spliceosome
Rcbtb2	105670	regulator of chromosome condensation (RCC1) and BTB (POZ) domain containing protein 2	biological_process	molecular_function	cellular_component
Rdh11	17252	retinol dehydrogenase 11	metabolic process /// oxidation-reduction process	nucleotide binding /// oxidoreductase activity /// NADP-retinol dehydrogenase activity	membrane /// integral to membrane /// endoplasmic reticulum
Rexo2	104444	REX2, RNA exonuclease 2 homolog (S. cerevisiae)	metabolic process /// nucleobase-containing compound metabolic process /// nucleic acid phosphodiester bond hydrolysis	nucleic acid binding /// nuclease activity /// exonuclease activity /// 3'-5' exonuclease activity /// hydrolase activity /// hydrolase activity, acting on ester bonds	plasma membrane /// intracellular /// mitochondrion /// nucleus /// nucleolus
Rheb	19744	Ras homolog enriched in brain	signal transduction /// GTP catabolic process /// small GTPase mediated signal transduction /// positive regulation of TOR signaling cascade	nucleotide binding /// GTPase activity /// metal ion binding /// GTP binding /// GDP binding	plasma membrane /// intracellular /// membrane /// spliceosomal complex /// dendrite /// neuronal cell body
Rnf7	19823	ring finger protein 7	anti-apoptosis /// activation of cysteine-type endopeptidase activity involved in apoptotic process /// induction of apoptosis by oxidative stress /// apoptotic mitochondrial changes /// protein neddylation	protein binding /// metal ion binding /// zinc ion binding /// NEDD8 ligase activity	nucleus /// cytoplasm
Rock1	19877	Rho-associated coiled-coil containing protein kinase 1	cytokinesis /// actin cytoskeleton organization /// cytoskeleton organization /// apoptotic process /// signal transduction /// intracellular signal transduction /// protein phosphorylation /// leukocyte cell-cell adhesion /// Rho protein signal transduction /// phosphorylation /// negative regulation of angiogenesis /// membrane to membrane docking /// bleb assembly /// negative regulation of ne…	nucleotide binding /// protein kinase activity /// protein serine/threonine kinase activity /// metal ion binding /// ATP binding /// phospholipid binding /// kinase activity /// transferase activity /// transferase activity, transferring phosphorus-containing groups /// GTP-Rho binding	intracellular /// membrane /// cytoplasm /// Golgi apparatus /// cytoskeleton /// cell projection
Rpp30	54364	ribonuclease P/MRP 30 subunit (human)	tRNA processing /// biological_process /// nucleic acid phosphodiester bond hydrolysis	molecular_function /// catalytic activity /// ribonuclease P activity /// ribonuclease activity /// hydrolase activity	cellular_component /// nucleus
Rps27	57294	ribosomal protein S27	NA	protein binding /// structural constituent of ribosome	cytosolic small ribosomal subunit /// nucleus
Rraga	68441	Ras-related GTP binding A	apoptotic process /// cell death /// virus-host interaction /// cellular response to amino acid stimulus /// cellular protein localization /// regulation of cytolysis /// positive regulation of cytolysis	nucleotide binding /// GTP binding /// protein homodimerization activity /// protein heterodimerization activity /// phosphoprotein binding	lysosome /// nucleus /// cytoplasm /// Golgi apparatus /// intracellular membrane-bounded organelle
Rtn4	68585	reticulon 4	angiogenesis /// nervous system development /// axonal fasciculation /// negative regulation of neuron projection development /// negative regulation of anti-apoptosis /// cerebral cortex radial glia guided migration /// negative regulation of cell growth /// regulation of cell migration /// negative regulation of axon extension /// positive regulation of dopamine secretion /// negative regulatio…	protein complex binding	plasma membrane /// membrane /// integral to membrane /// endoplasmic reticulum /// nuclear envelope /// cytoplasm /// integral to endoplasmic reticulum membrane /// cell projection /// neuron projection /// neuronal cell body /// myelin sheath /// protein complex
Sar1b	66397	SAR1 gene homolog B (S. cerevisiae)	vesicle-mediated transport /// transport /// intracellular protein transport /// protein transport	nucleotide binding /// metal ion binding /// GTP binding	intracellular /// membrane /// endoplasmic reticulum /// Golgi apparatus
Sc4mol	66234	sterol-C4-methyl oxidase-like	oxidation-reduction process /// fatty acid biosynthetic process /// steroid biosynthetic process /// lipid biosynthetic process /// sterol biosynthetic process	C-4 methylsterol oxidase activity /// iron ion binding /// oxidoreductase activity	membrane /// integral to membrane /// endoplasmic reticulum
Scai	320271	suppressor of cancer cell invasion	transcription, DNA-dependent /// regulation of transcription, DNA-dependent /// negative regulation of signal transduction /// negative regulation of cell migration /// negative regulation of Rho protein signal transduction /// regulation of RNA biosynthetic process	protein binding /// transcription corepressor activity	membrane /// integral to membrane /// nucleus /// cytoplasm
Scarna13	100306943	small Cajal body-specific RNA 1	biological_process	molecular_function	cellular_component
Sdhb	67680	succinate dehydrogenase complex, subunit B, iron sulfur (Ip)	tricarboxylic acid cycle /// succinate metabolic process /// oxidation-reduction process /// respiratory electron transport chain /// electron transport chain /// transport	electron carrier activity /// metal ion binding /// oxidoreductase activity /// succinate dehydrogenase (ubiquinone) activity /// iron-sulfur cluster binding /// 2 iron, 2 sulfur cluster binding /// 3 iron, 4 sulfur cluster binding /// 4 iron, 4 sulfur cluster binding	membrane /// mitochondrion /// mitochondrial inner membrane /// mitochondrial respiratory chain complex II
Serpina10	217847	serine (or cysteine) peptidase inhibitor, clade A (alpha-1 antiproteinase, antitrypsin), member 10	negative regulation of peptidase activity /// negative regulation of endopeptidase activity /// regulation of proteolysis	serine-type endopeptidase inhibitor activity /// peptidase inhibitor activity	extracellular region
Slbp	20492	stem-loop binding protein	mRNA processing /// histone mRNA 3'-end processing /// DNA replication involved in S phase /// regulation of S phase /// mRNA transport	RNA binding /// mRNA binding /// histone pre-mRNA stem-loop binding	ribonucleoprotein complex /// nucleus /// cytoplasm /// histone pre-mRNA 3'end processing complex
Slc26a1	231583	solute carrier family 26 (sulfate transporter), member 1	transport /// chloride transport /// sulfate transport /// oxalate transport /// ion transmembrane transport /// transmembrane transport	transporter activity /// secondary active sulfate transmembrane transporter activity /// chloride transmembrane transporter activity /// sulfate transmembrane transporter activity /// oxalate transmembrane transporter activity	membrane /// integral to membrane
Slc35a1	24060	solute carrier family 35 (CMP-sialic acid transporter), member 1	transport /// carbohydrate transport /// nucleotide-sugar transport /// proton transport /// carbohydrate transmembrane transport /// ion transmembrane transport	nucleotide-sugar transmembrane transporter activity /// sugar:hydrogen symporter activity	Golgi membrane /// membrane /// integral to membrane /// Golgi apparatus
Slc35d2	70484	solute carrier family 35, member D2	transport /// biological_process /// carbohydrate transport	molecular_function	membrane /// integral to membrane /// cellular_component /// Golgi apparatus
Slc36a1	215335	solute carrier family 36 (proton/amino acid symporter), member 1	amino acid transmembrane transport /// transport /// amino acid transport /// neutral amino acid transport /// L-alanine transport /// glycine transport /// proline transport /// proton transport /// ion transmembrane transport /// transmembrane transport	hydrogen:amino acid symporter activity /// hydrogen ion transmembrane transporter activity /// neutral amino acid transmembrane transporter activity /// L-alanine transmembrane transporter activity /// glycine transmembrane transporter activity /// L-proline transmembrane transporter activity /// symporter activity	plasma membrane /// membrane /// lysosome /// integral to membrane /// endoplasmic reticulum
Slc9a3r1	26941	solute carrier family 9 (sodium/hydrogen exchanger), member 3 regulator 1	renal sodium ion transport /// actin cytoskeleton organization /// apoptotic process /// Wnt receptor signaling pathway /// activation of adenylate cyclase activity by dopamine receptor signaling pathway /// negative regulation of cell proliferation /// negative regulation of platelet-derived growth factor receptor signaling pathway /// negative regulation of sodium ion transport /// negative reg…	receptor binding /// beta-catenin binding /// chloride channel regulator activity /// phosphatase binding /// PDZ domain binding /// beta-2 adrenergic receptor binding /// protein self-association /// dopamine receptor binding /// growth factor receptor binding	plasma membrane /// intracellular /// membrane /// cytoplasm /// centrosome /// microvillus /// apical plasma membrane /// brush border membrane /// microvillus membrane /// cell projection /// intracellular membrane-bounded organelle /// apical part of cell /// cell periphery
Smarcc1	20588	SWI/SNF related, matrix associated, actin dependent regulator of chromatin, subfamily c, member 1	DNA packaging /// nucleosome disassembly /// chromatin remodeling /// transcription, DNA-dependent /// regulation of transcription, DNA-dependent /// organ morphogenesis /// nervous system development /// insulin receptor signaling pathway /// positive regulation of transcription, DNA-dependent /// chromatin modification /// positive regulation of transcription from RNA polymerase II promoter	protein binding /// DNA binding /// chromatin binding /// protein N-terminus binding	intracellular /// XY body /// soluble fraction /// nucleus /// SWI/SNF complex /// npBAF complex /// nBAF complex /// WINAC complex
Smc2	14211	structural maintenance of chromosomes 2	chromosome organization /// DNA repair /// DNA recombination /// cell cycle /// sister chromatid cohesion /// mitosis /// mitotic chromosome condensation /// chromosome condensation /// cell division	nucleotide binding /// protein binding /// ATP binding /// protein heterodimerization activity	nuclear chromosome /// condensed chromosome /// condensin complex /// nucleus /// cytoplasm /// chromosome
Snhg5	72655	small nucleolar RNA host gene 5	biological_process	molecular_function	cellular_component
Snora73a	100306944	small nucleolar RNA, H/ACA box 73a	biological_process	molecular_function	cellular_component
Snord53	100217456	small nucleolar RNA, C/D box 53	biological_process	molecular_function	cellular_component
Snrpa1	68981	small nuclear ribonucleoprotein polypeptide A'	mRNA processing /// RNA splicing	molecular_function /// nucleic acid binding /// RNA binding	ribonucleoprotein complex /// nucleus /// spliceosomal complex /// catalytic step 2 spliceosome
Snx27	76742	sorting nexin family member 27	signal transduction /// transport /// cell communication /// biological_process /// protein transport	molecular_function /// phosphatidylinositol binding	cellular_component /// cytoplasm /// endosome
Sqle	20775	squalene epoxidase	metabolic process /// oxidation-reduction process /// cellular aromatic compound metabolic process /// cholesterol metabolic process /// response to organic substance	squalene monooxygenase activity /// oxidoreductase activity /// flavin adenine dinucleotide binding	membrane /// integral to membrane /// endoplasmic reticulum /// microsome
Sqrdl	59010	sulfide quinone reductase-like (yeast)	oxidation-reduction process	oxidoreductase activity	mitochondrion /// cytoplasm /// mitochondrial inner membrane
Srebf2	20788	sterol regulatory element binding factor 2	transcription, DNA-dependent /// regulation of transcription, DNA-dependent /// lipid metabolic process /// steroid metabolic process /// cholesterol metabolic process /// response to hormone stimulus /// positive regulation of cholesterol storage /// positive regulation of transcription, DNA-dependent /// positive regulation of transcription via sterol regulatory element binding /// positive reg…	protein binding /// RNA polymerase II core promoter proximal region sequence-specific DNA binding /// DNA binding /// chromatin binding /// sequence-specific DNA binding transcription factor activity /// protein C-terminus binding /// sequence-specific DNA binding /// E-box binding	membrane /// integral to membrane /// endoplasmic reticulum /// nucleus /// cytoplasm /// microsome /// Golgi apparatus /// dendrite /// cytoplasmic vesicle /// SREBP-SCAP-Insig complex
Srgap2	14270	SLIT-ROBO Rho GTPase activating protein 2	signal transduction /// positive regulation of GTPase activity	protein binding /// GTPase activator activity	intracellular /// mitochondrial inner membrane
Srpx2	68792	sushi-repeat-containing protein, X-linked 2	angiogenesis /// cell adhesion /// cell-cell adhesion /// regulation of phosphorylation /// cell motility /// positive regulation of cell migration involved in sprouting angiogenesis	receptor binding	extracellular region /// cytoplasm
Srsf10	14105	serine/arginine-rich splicing factor 10	RNA splicing, via transesterification reactions /// nuclear mRNA splicing, via spliceosome /// regulation of transcription, DNA-dependent /// mRNA splice site selection /// mRNA processing /// mRNA export from nucleus /// RNA splicing /// cytoplasmic transport /// negative regulation of nuclear mRNA splicing, via spliceosome	unfolded protein binding /// nucleotide binding /// nucleic acid binding /// RNA binding	intracellular /// nucleus /// nucleoplasm
Ssb	20823	Sjogren syndrome antigen B	RNA processing /// tRNA processing	nucleotide binding /// nucleic acid binding /// RNA binding	ribonucleoprotein complex /// nucleus
Stap1	56792	signal transducing adaptor family member 1	transmembrane receptor protein tyrosine kinase signaling pathway /// positive regulation of signal transduction /// myeloid cell differentiation	protein binding /// SH3/SH2 adaptor activity /// phospholipid binding	mitochondrion /// nucleus /// cytoplasm /// intracellular membrane-bounded organelle
Supt3h	109115	suppressor of Ty 3 homolog (S. cerevisiae)	histone deubiquitination /// histone H3 acetylation /// regulation of RNA biosynthetic process	transcription coactivator activity	nucleus /// STAGA complex /// transcription factor TFTC complex
Susd1	634731	sushi domain containing 1	biological_process	molecular_function	cellular_component
Suz12	52615	suppressor of zeste 12 homolog (Drosophila)	negative regulation of transcription from RNA polymerase II promoter /// transcription, DNA-dependent /// regulation of transcription, DNA-dependent /// positive regulation of cell proliferation /// chromatin modification /// histone methylation /// histone ubiquitination /// negative regulation of cell differentiation	protein binding /// chromatin binding /// metal ion binding /// zinc ion binding /// methylated histone residue binding /// histone methyltransferase activity /// sequence-specific DNA binding	intracellular /// sex chromatin /// nucleus /// chromosome /// ESC/E(Z) complex
Tardbp	230908	TAR DNA binding protein	transcription, DNA-dependent /// regulation of transcription, DNA-dependent /// mRNA processing /// RNA splicing /// negative regulation by host of viral transcription /// 3'-UTR-mediated mRNA stabilization	nucleotide binding /// nucleic acid binding /// DNA binding /// double-stranded DNA binding /// RNA binding /// mRNA 3'-UTR binding	nucleus
Tars	110960	threonyl-tRNA synthetase	translation /// tRNA aminoacylation for protein translation /// threonyl-tRNA aminoacylation /// tRNA aminoacylation	nucleotide binding /// aminoacyl-tRNA ligase activity /// threonine-tRNA ligase activity /// ATP binding /// ligase activity /// ligase activity, forming aminoacyl-tRNA and related compounds	cytoplasm /// actin cytoskeleton
Tdp1	104884	tyrosyl-DNA phosphodiesterase 1	single strand break repair /// metabolic process /// DNA repair /// double-strand break repair /// response to DNA damage stimulus /// nucleic acid phosphodiester bond hydrolysis	double-stranded DNA binding /// single-stranded DNA binding /// nuclease activity /// exonuclease activity /// phosphoric diester hydrolase activity /// hydrolase activity /// 3'-tyrosyl-DNA phosphodiesterase activity	nucleus /// cytoplasm
Tead1	21676	TEA domain family member 1	embryonic heart tube morphogenesis /// transcription, DNA-dependent /// regulation of transcription, DNA-dependent /// heart development /// notochord development /// hippo signaling cascade /// regulation of cell proliferation /// positive regulation of transcription from RNA polymerase II promoter /// paraxial mesoderm development /// lateral mesoderm development	protein binding /// DNA binding /// sequence-specific DNA binding transcription factor activity	intracellular /// nucleus /// transcription factor complex
Tfrc	22042	transferrin receptor	proteolysis /// cellular iron ion homeostasis /// endocytosis /// receptor-mediated endocytosis /// osteoclast differentiation /// positive regulation of bone resorption	chaperone binding /// peptidase activity /// iron ion transmembrane transporter activity /// receptor activity /// transferrin receptor activity /// Hsp70 protein binding	plasma membrane /// membrane /// mitochondrion /// integral to membrane /// extracellular region /// endosome /// coated pit /// cell surface /// cytoplasmic membrane-bounded vesicle /// perinuclear region of cytoplasm /// recycling endosome membrane /// extracellular vesicular exosome
Thnsl2	232078	threonine synthase-like 2 (bacterial)	metabolic process /// serine family amino acid catabolic process /// dephosphorylation /// 2-oxobutyrate biosynthetic process	catalytic activity /// threonine synthase activity /// lyase activity /// pyridoxal phosphate binding /// serine binding	cellular_component
Timd2	171284	T cell immunoglobulin and mucin domain containing 2	NA	receptor activity	plasma membrane /// membrane /// integral to membrane
Timm9	30056	translocase of inner mitochondrial membrane 9 homolog (yeast)	protein targeting to mitochondrion /// transport /// protein transport /// protein import into mitochondrial inner membrane /// chaperone-mediated protein transport	chaperone binding /// transporter activity /// metal ion binding /// protein homodimerization activity	intracellular /// membrane /// mitochondrion /// mitochondrial inner membrane /// mitochondrial intermembrane space protein transporter complex
Tkt	21881	transketolase	metabolic process /// pentose-phosphate shunt /// pentose-phosphate shunt, non-oxidative branch /// regulation of growth /// ribose phosphate biosynthetic process	magnesium ion binding /// catalytic activity /// transketolase activity /// metal ion binding /// sugar binding /// transferase activity /// thiamine pyrophosphate binding /// monosaccharide binding	peroxisome /// soluble fraction /// nucleus /// endoplasmic reticulum membrane /// microsome
Tlr5	53791	toll-like receptor 5	signal transduction /// inflammatory response /// positive regulation of interleukin-8 production /// positive regulation of toll-like receptor signaling pathway /// innate immune response	receptor activity /// interleukin-1 receptor binding	intracellular /// membrane /// integral to membrane /// membrane fraction
Tm9sf2	68059	transmembrane 9 superfamily member 2	NA	NA	membrane /// integral to membrane /// endosome
Tmem106c	380967	transmembrane protein 106C	biological_process	molecular_function	membrane /// integral to membrane /// endoplasmic reticulum /// cellular_component
Tmem42	66079	transmembrane protein 42	biological_process	molecular_function	membrane /// integral to membrane /// cellular_component
Tmem5	216395	transmembrane protein 5	biological_process	molecular_function	membrane /// integral to membrane /// cellular_component
Tmpo	21917	thymopoietin	regulation of transcription, DNA-dependent	protein binding /// DNA binding	chromatin /// membrane /// integral to membrane /// nucleus /// nuclear envelope /// nuclear inner membrane /// chromosome
Tnfrsf22	79202	tumor necrosis factor receptor superfamily, member 22	regulation of apoptotic process	protein binding /// receptor activity /// binding /// TRAIL binding	plasma membrane /// membrane /// integral to membrane /// extracellular region /// cellular_component
Tra2a	101214	transformer 2 alpha homolog (Drosophila)	nuclear mRNA splicing, via spliceosome	RNA binding	nucleus
Tra2b	20462	transformer 2 beta homolog (Drosophila)	regulation of alternative nuclear mRNA splicing, via spliceosome /// nuclear mRNA splicing, via spliceosome /// mRNA processing /// RNA splicing /// positive regulation of nuclear mRNA splicing, via spliceosome	nucleotide binding /// nucleic acid binding /// RNA binding /// mRNA binding	nucleus
Triap1	69076	TP53 regulated inhibitor of apoptosis 1	apoptotic process /// anti-apoptosis /// negative regulation of cysteine-type endopeptidase activity involved in apoptotic process	cysteine-type endopeptidase inhibitor activity involved in apoptotic process	mitochondrion /// cytoplasm
Ttc39a	230603	tetratricopeptide repeat domain 39A	biological_process	molecular_function /// binding	cellular_component
Uba3	22200	ubiquitin-like modifier activating enzyme 3	mitotic cell cycle /// regulation of cell cycle /// protein modification process /// cell cycle /// endomitotic cell cycle /// negative regulation of transcription, DNA-dependent /// protein neddylation	nucleotide binding /// catalytic activity /// ATP binding /// small protein activating enzyme activity /// ligase activity /// acid-amino acid ligase activity /// ligand-dependent nuclear receptor binding /// NEDD8 activating enzyme activity /// protein heterodimerization activity	nucleus
Uba5	66663	ubiquitin-like modifier activating enzyme 5	oxidation-reduction process /// protein ufmylation	nucleotide binding /// catalytic activity /// metal ion binding /// ATP binding /// oxidoreductase activity, acting on the CH-OH group of donors, NAD or NADP as acceptor /// cofactor binding /// UFM1 activating enzyme activity	nucleus /// cytoplasm /// aggresome /// intracellular membrane-bounded organelle
Uba6	231380	ubiquitin-like modifier activating enzyme 6	protein ubiquitination /// protein modification process /// ubiquitin-dependent protein catabolic process	nucleotide binding /// protein binding /// catalytic activity /// ATP binding /// small protein activating enzyme activity /// ligase activity /// FAT10 activating enzyme activity	cytoplasm
Uchl5	56207	ubiquitin carboxyl-terminal esterase L5	DNA repair /// DNA recombination /// transcription, DNA-dependent /// regulation of transcription, DNA-dependent /// proteolysis /// ubiquitin-dependent protein catabolic process /// response to DNA damage stimulus /// regulation of proteasomal protein catabolic process /// negative regulation of endopeptidase activity /// protein deubiquitination /// lateral ventricle development /// midbrain de…	cysteine-type peptidase activity /// ubiquitin thiolesterase activity /// peptidase activity /// ubiquitin-specific protease activity /// endopeptidase inhibitor activity /// omega peptidase activity /// hydrolase activity /// proteasome binding	intracellular /// proteasome complex /// cytosol /// nucleus /// cytoplasm /// Ino80 complex
Ugcg	22234	UDP-glucose ceramide glucosyltransferase	metabolic process /// lipid metabolic process /// sphingolipid metabolic process /// lipid biosynthetic process	ceramide glucosyltransferase activity /// transferase activity /// transferase activity, transferring glycosyl groups	membrane /// integral to membrane /// Golgi apparatus
Ugt2b38	100559	UDP glucuronosyltransferase 2 family, polypeptide B38	metabolic process	glucuronosyltransferase activity /// transferase activity /// transferase activity, transferring glycosyl groups	cellular_component
Urm1	68205	ubiquitin related modifier 1 homolog (S. cerevisiae)	tRNA wobble uridine modification /// tRNA processing /// tRNA thio-modification	molecular_function	cellular_component /// cytoplasm
Usp14	59025	ubiquitin specific peptidase 14	proteolysis /// ubiquitin-dependent protein catabolic process /// synaptic transmission /// regulation of proteasomal protein catabolic process /// negative regulation of endopeptidase activity /// regulation of chemotaxis	cysteine-type peptidase activity /// ubiquitin thiolesterase activity /// peptidase activity /// endopeptidase inhibitor activity /// hydrolase activity /// proteasome binding	plasma membrane /// proteasome complex /// membrane /// soluble fraction /// cytoplasm /// cell surface /// cytoplasmic membrane-bounded vesicle /// synaptosome
Usp15	14479	ubiquitin specific peptidase 15	proteolysis /// ubiquitin-dependent protein catabolic process /// protein deubiquitination	catalytic activity /// cysteine-type peptidase activity /// ubiquitin thiolesterase activity /// peptidase activity /// ubiquitin-specific protease activity /// hydrolase activity	nucleus /// cytoplasm
Usp4	22258	ubiquitin specific peptidase 4 (proto-oncogene)	proteolysis /// ubiquitin-dependent protein catabolic process /// protein deubiquitination /// negative regulation of protein ubiquitination /// regulation of protein stability /// protein localization at cell surface	protein binding /// cysteine-type peptidase activity /// ubiquitin thiolesterase activity /// peptidase activity /// ubiquitin-specific protease activity /// hydrolase activity /// adenosine receptor binding	nucleus /// cytoplasm
Usp5	22225	ubiquitin specific peptidase 5 (isopeptidase T)	proteolysis /// ubiquitin-dependent protein catabolic process /// positive regulation of proteasomal ubiquitin-dependent protein catabolic process /// protein K48-linked deubiquitination	protein binding /// cysteine-type peptidase activity /// ubiquitin thiolesterase activity /// peptidase activity /// metal ion binding /// omega peptidase activity /// zinc ion binding /// hydrolase activity	cellular_component
Utp11l	67205	UTP11-like, U3 small nucleolar ribonucleoprotein, (yeast)	rRNA processing /// induction of apoptosis /// nervous system development /// nerve growth factor receptor signaling pathway	NA	extracellular space /// nucleus /// cytoplasm /// small-subunit processome
Utp14b	195434	UTP14, U3 small nucleolar ribonucleoprotein, homolog B (yeast)	ribosome biogenesis /// rRNA processing /// meiosis /// multicellular organismal development /// spermatogenesis /// cell differentiation	NA	nucleus /// small-subunit processome
Vti1b	53612	vesicle transport through interaction with t-SNAREs 1B homolog	NA	protein binding	Golgi apparatus
Wbp5	22381	WW domain binding protein 5	biological_process	WW domain binding	cellular_component
Whsc1	107823	Wolf-Hirschhorn syndrome candidate 1 (human)	negative regulation of transcription from RNA polymerase II promoter /// membranous septum morphogenesis /// atrial septum primum morphogenesis /// atrial septum secundum morphogenesis /// transcription, DNA-dependent /// regulation of transcription, DNA-dependent /// chromatin modification /// methylation /// bone development	DNA binding /// chromatin binding /// metal ion binding /// methyltransferase activity /// zinc ion binding /// transferase activity /// histone-lysine N-methyltransferase activity	nucleus /// chromosome /// nucleolus /// nuclear membrane
Xpo1	103573	exportin 1, CRM1 homolog (yeast)	negative regulation of transcription from RNA polymerase II promoter /// protein export from nucleus /// transport /// intracellular protein transport /// regulation of centrosome duplication /// protein transport /// protein localization to nucleus /// regulation of protein catabolic process /// regulation of protein export from nucleus /// mRNA transport	protein binding /// RNA binding /// binding /// protein transporter activity /// protein domain specific binding	intracellular /// kinetochore /// ribonucleoprotein complex /// nucleus /// annulate lamellae /// cytoplasm
Xrcc5	22596	X-ray repair complementing defective repair in Chinese hamster cells 5	ATP catabolic process /// DNA repair /// double-strand break repair /// double-strand break repair via nonhomologous end joining /// DNA recombination /// transcription, DNA-dependent /// regulation of transcription, DNA-dependent /// response to DNA damage stimulus /// cell proliferation /// negative regulation of transcription, DNA-dependent /// DNA duplex unwinding /// negative regulation of a…	nucleotide binding /// DNA binding /// double-stranded DNA binding /// ATP-dependent DNA helicase activity /// helicase activity /// binding /// ATP binding /// telomeric DNA binding /// protein C-terminus binding /// transcription regulatory region DNA binding /// hydrolase activity /// hydrolase activity, acting on acid anhydrides	nuclear chromosome, telomeric region /// nucleus /// cytoplasm /// chromosome /// DNA-dependent protein kinase-DNA ligase 4 complex /// protein complex /// Ku70:Ku80 complex /// nonhomologous end joining complex
Zcchc16	619287	zinc finger, CCHC domain containing 16	biological_process	molecular_function /// nucleic acid binding /// metal ion binding /// zinc ion binding	cellular_component
Zcchc17	619605	zinc finger, CCHC domain containing 17	NA	nucleic acid binding /// RNA binding /// metal ion binding /// zinc ion binding	cytosolic large ribosomal subunit /// ribonucleoprotein complex /// nucleus /// nucleolus
Zfp407	240476	zinc finger protein 407	biological_process	molecular_function	cellular_component
Zfp558	72230	zinc finger protein 558	biological_process	molecular_function /// metal ion binding	cellular_component
Zfp951	626391	zinc finger protein 951	biological_process	molecular_function /// metal ion binding	cellular_component
Zfp958	233987	zinc finger protein 958	biological_process	molecular_function /// metal ion binding	cellular_component
Zmat2	66492	zinc finger, matrin type 2	biological_process	nucleic acid binding /// DNA binding /// metal ion binding /// zinc ion binding	intracellular /// cellular_component /// nucleus

## Sheet: females down-regulated
Genes that are down-regulated (p≤0.01) in females
Functional descriptions are obtained from the Gene Ontology (GO) Database. BP = Biological Process, MF = Molecular Function; CC = Cellular Compartment.
gene name	Entrez ID	description	GO-BP descriptions	GO-MF descriptions	GO-CC descriptions
0610030E20Rik	68364	RIKEN cDNA 0610030E20 gene	biological_process	molecular_function	cellular_component
1700021C14Rik	76927	RIKEN cDNA 1700021C14 gene	positive regulation of protein kinase activity	protein kinase inhibitor activity /// protein kinase binding /// Hsp70 protein binding	cytoplasm
1700112E06Rik	76633	RIKEN cDNA 1700112E06 gene	biological_process	molecular_function	cellular_component
1810010H24Rik	69066	RIKEN cDNA 1810010H24 gene	NA	NA	NA
1810046K07Rik	69809	RIKEN cDNA 1810046K07 gene	biological_process	molecular_function	cellular_component
2610528J11Rik	66451	RIKEN cDNA 2610528J11 gene	NA	NA	membrane /// integral to membrane
2810422J05Rik	75620	RIKEN cDNA 2810422J05 gene	biological_process	molecular_function	cellular_component
4930455F23Rik	74895	RIKEN cDNA 4930455F23 gene	biological_process	molecular_function	nucleus
5033414D02Rik	67759	RIKEN cDNA 5033414D02 gene	positive regulation of plasminogen activation	protein binding	membrane /// mitochondrion /// integral to membrane /// integral to plasma membrane
5730522E02Rik	70626	RIKEN cDNA 5730522E02 gene	biological_process	molecular_function	cellular_component
5730596B20Rik	77580	RIKEN cDNA 5730596B20 gene	biological_process	molecular_function	cellular_component
A130022J15Rik	101351	RIKEN cDNA A130022J15 gene	metabolic process /// biological_process	molecular_function /// transferase activity /// transferase activity, transferring glycosyl groups	extracellular region /// cellular_component
Abcg8	67470	ATP-binding cassette, sub-family G (WHITE), member 8	ATP catabolic process /// transport /// excretion /// negative regulation of intestinal phytosterol absorption /// phospholipid transport /// sterol transport /// intestinal cholesterol absorption /// cholesterol efflux /// cholesterol homeostasis /// negative regulation of intestinal cholesterol absorption /// sterol homeostasis	nucleotide binding /// ATP binding /// ATPase activity /// sterol transporter activity /// cholesterol transporter activity /// protein heterodimerization activity	membrane /// integral to membrane /// apical plasma membrane
Acvr2b	11481	activin receptor IIB	skeletal system development /// gastrulation with mouth forming second /// kidney development /// signal transduction /// transmembrane receptor protein serine/threonine kinase signaling pathway /// regulation of transcription, DNA-dependent /// protein phosphorylation /// determination of left/right symmetry /// pattern specification process /// mesoderm development /// heart development /// res…	nucleotide binding /// protein binding /// protein kinase activity /// protein serine/threonine kinase activity /// transmembrane receptor protein serine/threonine kinase activity /// receptor signaling protein serine/threonine kinase activity /// protein serine/threonine/tyrosine kinase activity /// receptor activity /// growth factor binding /// transforming growth factor beta-activated recepto…	plasma membrane /// membrane /// integral to membrane /// cell /// cytoplasm /// cell surface
Adamtsl4	229595	ADAMTS-like 4	metabolic process /// apoptotic process /// extracellular matrix organization /// positive regulation of apoptotic process	protease binding /// metalloendopeptidase activity /// peptidase activity	extracellular region /// interstitial matrix /// extracellular matrix
Agbl5	231093	ATP/GTP binding protein-like 5	proteolysis /// protein deglutamylation /// protein branching point deglutamylation	carboxypeptidase activity /// metallocarboxypeptidase activity /// metallopeptidase activity /// peptidase activity /// metal ion binding /// zinc ion binding /// tubulin binding /// hydrolase activity	cytosol /// nucleus /// cytoplasm
AI428936	233066	expressed sequence AI428936	establishment of epithelial cell apical/basal polarity	protein binding /// actin binding	membrane /// integral to membrane /// nucleus /// integral to nuclear outer membrane
Ang	11727	angiogenin, ribonuclease, RNase A family, 5	angiogenesis /// response to hypoxia /// positive regulation of endothelial cell proliferation /// diacylglycerol biosynthetic process /// activation of phospholipase C activity /// multicellular organismal development /// central nervous system development /// rRNA transcription /// response to hormone stimulus /// cell migration /// negative regulation of translation /// cell differentiation //…	nucleic acid binding /// RNA binding /// actin binding /// receptor binding /// nuclease activity /// endonuclease activity /// pancreatic ribonuclease activity /// ribonuclease activity /// copper ion binding /// heparin binding /// hydrolase activity /// peptide binding	extracellular region /// basal lamina /// extracellular space /// nucleus /// growth cone /// angiogenin-PRI complex /// neuronal cell body
Apoa2	11807	apolipoprotein A-II	negative regulation of cytokine secretion involved in immune response /// protein folding /// fatty acid metabolic process /// phosphatidylcholine biosynthetic process /// transport /// lipid transport /// cholesterol metabolic process /// phospholipid catabolic process /// response to glucose stimulus /// positive regulation of cholesterol esterification /// negative regulation of very-low-densi…	lipid transporter activity /// phospholipid binding /// lipid binding /// high-density lipoprotein particle binding /// cholesterol binding /// cholesterol transporter activity /// phosphatidylcholine binding /// apolipoprotein receptor binding /// protein homodimerization activity /// protein heterodimerization activity /// lipase inhibitor activity /// phosphatidylcholine-sterol O-acyltransfera…	extracellular region /// extracellular space /// very-low-density lipoprotein particle /// high-density lipoprotein particle /// spherical high-density lipoprotein particle /// chylomicron
Arhgef5	54324	Rho guanine nucleotide exchange factor (GEF) 5	biological_process	molecular_function	cellular_component
Arpc4	68089	actin related protein 2/3 complex, subunit 4	biological_process /// actin filament polymerization	molecular_function /// actin binding	cytoplasm /// cytoskeleton /// Arp2/3 protein complex /// cell projection
Arsa	11883	arylsulfatase A	metabolic process /// autophagy /// binding of sperm to zona pellucida /// central nervous system development /// response to nutrient /// response to pH /// response to estrogen stimulus /// response to ethanol /// response to methylmercury	calcium ion binding /// catalytic activity /// arylsulfatase activity /// cerebroside-sulfatase activity /// metal ion binding /// sulfuric ester hydrolase activity /// hydrolase activity	plasma membrane /// integral to membrane of membrane fraction /// acrosomal vesicle /// lysosome /// extracellular space /// cytoplasm /// endosome /// extrinsic to external side of plasma membrane
Aspdh	68352	aspartate dehydrogenase domain containing	oxidation-reduction process /// NADP catabolic process /// NAD biosynthetic process /// pyridine nucleotide biosynthetic process	nucleotide binding /// oxidoreductase activity /// aspartate dehydrogenase activity /// NADP binding	cellular_component
Atp6v1g2	66237	ATPase, H+ transporting, lysosomal V1 subunit G2	metabolic process /// transport /// ion transport /// proton transport /// transmembrane transport	protein binding /// hydrogen-exporting ATPase activity, phosphorylative mechanism /// ATPase activity /// hydrolase activity, acting on acid anhydrides, catalyzing transmembrane movement of substances	vacuolar proton-transporting V-type ATPase complex /// integral to synaptic vesicle membrane
Atxn2	20239	ataxin 2	cerebellar Purkinje cell differentiation /// cytoplasmic mRNA processing body assembly /// stress granule assembly /// negative regulation of multicellular organism growth /// neuron projection morphogenesis /// homeostasis of number of cells /// neuromuscular process	protein C-terminus binding	ribonucleoprotein complex /// nucleus /// cytoplasm /// Golgi apparatus /// trans-Golgi network /// polysome /// cytoplasmic stress granule /// perinuclear region of cytoplasm
Baat	12012	bile acid-Coenzyme A: amino acid N-acyltransferase	bile acid conjugation /// glycine metabolic process /// lipid metabolic process /// fatty acid metabolic process /// acyl-CoA metabolic process /// bile acid biosynthetic process /// bile acid metabolic process /// taurine metabolic process	carboxylesterase activity /// palmitoyl-CoA hydrolase activity /// N-acyltransferase activity /// transferase activity /// transferase activity, transferring acyl groups /// hydrolase activity /// thiolester hydrolase activity /// glycine N-choloyltransferase activity	cytosol /// peroxisome /// cytoplasm /// intracellular membrane-bounded organelle
Bag3	29810	BCL2-associated athanogene 3	apoptotic process /// anti-apoptosis /// regulation of apoptotic process /// negative regulation of apoptotic process	protein binding /// chaperone binding /// protein complex binding	plasma membrane /// cytosol /// cytoplasm /// synaptosome
BC017647	216971	cDNA sequence BC017647	biological_process	molecular_function	cellular_component
Bmp2	12156	bone morphogenetic protein 2	negative regulation of transcription from RNA polymerase II promoter /// ossification /// proteoglycan metabolic process /// osteoblast differentiation /// branching involved in ureteric bud morphogenesis /// response to hypoxia /// in utero embryonic development /// epithelial to mesenchymal transition /// positive regulation of protein phosphorylation /// positive regulation of endothelial cell…	protein binding /// receptor binding /// retinol dehydrogenase activity /// cytokine activity /// growth factor activity /// phosphatase activator activity /// protein domain specific binding /// protein homodimerization activity /// SMAD binding /// protein heterodimerization activity /// BMP receptor binding	extracellular region /// extracellular space /// cytoplasm /// membrane-bounded vesicle /// protein complex
Bmyc	107771	brain expressed myelocytomatosis oncogene	regulation of transcription, DNA-dependent	protein binding /// sequence-specific DNA binding transcription factor activity	nucleus /// spindle
C2	12263	complement component 2 (within H-2S)	complement activation /// proteolysis /// complement activation, classical pathway /// innate immune response	serine-type endopeptidase activity /// catalytic activity /// serine-type peptidase activity /// peptidase activity /// hydrolase activity	extracellular region
C630004H02Rik	217310	RIKEN cDNA C630004H02 gene	biological_process	molecular_function	plasma membrane /// membrane /// integral to membrane
[truncated: 205 more rows]

## Sheet: overlap up-regulated
Genes that are up-regulated (p≤0.01) in males and females
Functional descriptions are obtained from the Gene Ontology (GO) Database. BP = Biological Process, MF = Molecular Function; CC = Cellular Compartment.
gene name	Entrez ID	description	GO-BP descriptions	GO-MF descriptions	GO-CC descriptions
[truncated: 31 more rows]

## Sheet: overlap down-regulated
Genes that are down-regulated (p≤0.01) in males and females
[truncated: 28 more rows]

[truncated: 1 more sheets: overlap oppositely regulated ]
